# Supplementary material for: P4HA2 hydroxylates SUFU to regulate the paracrine Hedgehog signaling and promote B-cell lymphoma progression
Source: Leukemia. 2024 Jun 22;38(8):1751–63. doi: 10.1038/s41375-024-02313-8 (PMC11286522; doi:10.1038/s41375-024-02313-8)
Supplement: Supplementary file 1 — Supplemental Table [file 41375_2024_2313_MOESM1_ESM.xlsx]

## Sheet: Sheet1
gene_id	HO1	HO2	HO3	WT1	WT2	WT3	HO	WT	log2FoldChange	pvalue	padj	gene_name	gene_chr	gene_start	gene_end	gene_strand	gene_length	gene_biotype	gene_description	tf_family
ENSMUSG00000018906	11.69	23.17	10.76	1784.39	1832.69	1937.12	15.21	1851.4	-6.95	5.91748779196507e-160	9.17684006777943e-156	P4ha2	11	54100095	54131665	+	6239	protein_coding	procollagen-proline, 2-oxoglutarate 4-dioxygenase (proline 4-hydroxylase), alpha II polypeptide [Source:MGI Symbol;Acc:MGI:894286]	-
ENSMUSG00000062345	0.9	0	0	101.23	0	20.29	0.3	40.51	-6.86	0.02	0.21	Serpinb2	1	107511423	107535478	+	2349	protein_coding	serine (or cysteine) peptidase inhibitor, clade B, member 2 [Source:MGI Symbol;Acc:MGI:97609]	-
ENSMUSG00000026259	0	0	0	49.08	1	12.18	0	20.75	-6.85	7.30499637679496e-05	0.01	Ngef	1	87476834	87573870	-	3905	protein_coding	neuronal guanine nucleotide exchange factor [Source:MGI Symbol;Acc:MGI:1858414]	-
ENSMUSG00000019851	0	0	0	20.45	13	3.04	0	12.16	-6.08	0	0.01	Perp	10	18845020	18857073	+	1952	protein_coding	PERP, TP53 apoptosis effector [Source:MGI Symbol;Acc:MGI:1929938]	-
ENSMUSG00000111763	0	0	0	2.05	23	1.01	0	8.69	-5.6	0	1	Gm34973	9	15381367	15387425	+	572	lincRNA	predicted gene, 34973 [Source:MGI Symbol;Acc:MGI:5594132]	-
ENSMUSG00000086096	0	0	0	10.23	0	15.22	0	8.48	-5.56	0.01	1	Gm12688	4	99653607	99654983	-	701	lincRNA	predicted gene 12688 [Source:MGI Symbol;Acc:MGI:3650434]	-
ENSMUSG00000046844	0	0	0	5.11	0	18.27	0	7.79	-5.44	0.01	1	Vat1l	8	114205612	114374071	+	5462	protein_coding	vesicle amine transport protein 1 like [Source:MGI Symbol;Acc:MGI:2142534]	-
ENSMUSG00000092490	0	0	0	1.02	0	19.28	0	6.77	-5.24	0.03	1	Gm20482	7	8855847	8862851	-	1644	transcribed_unprocessed_pseudogene	predicted gene 20482 [Source:MGI Symbol;Acc:MGI:5141947]	-
ENSMUSG00000053399	0	0	0	3.07	17	0	0	6.69	-5.22	0.02	1	Adamts18	8	113697126	113848738	-	10178	protein_coding	a disintegrin-like and metallopeptidase (reprolysin type) with thrombospondin type 1 motif, 18 [Source:MGI Symbol;Acc:MGI:2442600]	-
ENSMUSG00000021208	1.8	0	0	39.88	8	18.27	0.6	22.05	-5.11	0	0.01	Ifi27l2b	12	103450898	103457223	-	1093	protein_coding	interferon, alpha-inducible protein 27 like 2B [Source:MGI Symbol;Acc:MGI:1916390]	-
ENSMUSG00000108371	0	0	0	11.25	3	4.06	0	6.1	-5.09	0	1	Gm38832	6	72162849	72167707	+	400	lincRNA	predicted gene, 38832 [Source:MGI Symbol;Acc:MGI:5621717]	-
ENSMUSG00000104641	0	0	0	5.11	1	12.18	0	6.1	-5.09	0.01	1	Gm43290	5	65476505	65478061	-	1557	TEC	predicted gene 43290 [Source:MGI Symbol;Acc:MGI:5663427]	-
ENSMUSG00000021613	0.9	0	0	33.74	2	0	0.3	11.91	-5.09	0.01	0.17	Hapln1	13	89539796	89611652	+	5902	protein_coding	hyaluronan and proteoglycan link protein 1 [Source:MGI Symbol;Acc:MGI:1337006]	-
ENSMUSG00000022321	0.9	0	0	15.34	8	12.18	0.3	11.84	-5.08	0	0.02	Cdh10	15	18818947	19014236	+	10051	protein_coding	cadherin 10 [Source:MGI Symbol;Acc:MGI:107436]	-
ENSMUSG00000029211	0	0	0	9.2	8	1.01	0	6.07	-5.08	0.01	1	Gabra4	5	71569749	71658308	-	6083	protein_coding	gamma-aminobutyric acid (GABA) A receptor, subunit alpha 4 [Source:MGI Symbol;Acc:MGI:95616]	-
ENSMUSG00000078886	0	0	0	1.02	9	8.12	0	6.05	-5.08	0.01	1	Gm2026	2	175965331	175980303	+	3043	protein_coding	predicted gene 2026 [Source:MGI Symbol;Acc:MGI:3780195]	zf-C2H2
ENSMUSG00000026841	0	0	0	16.36	0	1.01	0	5.79	-5.01	0.04	1	Fibcd1	2	31813290	31846005	-	4751	protein_coding	fibrinogen C domain containing 1 [Source:MGI Symbol;Acc:MGI:2138953]	-
ENSMUSG00000104454	0	0	0	3.07	2	12.18	0	5.75	-5	0.01	1	Gm37827	7	36733017	36734558	+	1542	TEC	predicted gene, 37827 [Source:MGI Symbol;Acc:MGI:5611055]	-
ENSMUSG00000006567	0	0	0	3.07	13	0	0	5.36	-4.9	0.03	1	Atp7b	8	21992785	22060305	-	6505	protein_coding	ATPase, Cu++ transporting, beta polypeptide [Source:MGI Symbol;Acc:MGI:103297]	-
ENSMUSG00000040284	0	0	0	10.23	2	2.03	0	4.75	-4.73	0.02	1	Gzmg	14	56156582	56159579	-	909	protein_coding	granzyme G [Source:MGI Symbol;Acc:MGI:109253]	-
ENSMUSG00000099381	0	1.05	0	10.23	3	13.19	0.35	8.81	-4.66	0	1	Gm18303	1	45905623	45906798	+	1176	processed_pseudogene	predicted gene, 18303 [Source:MGI Symbol;Acc:MGI:5010488]	-
ENSMUSG00000034336	0	0	0	9.2	2	2.03	0	4.41	-4.62	0.02	1	Ina	19	47014698	47025327	+	3240	protein_coding	internexin neuronal intermediate filament protein, alpha [Source:MGI Symbol;Acc:MGI:96568]	-
ENSMUSG00000053930	0	0	0	3.07	3	6.09	0	4.05	-4.5	0.02	1	Shisa6	11	66211725	66525964	-	7449	protein_coding	shisa family member 6 [Source:MGI Symbol;Acc:MGI:2685725]	-
ENSMUSG00000037086	0.9	0	0	15.34	4	4.06	0.3	7.8	-4.48	0.01	1	Prr32	X	45090904	45092791	+	1110	protein_coding	proline rich 32 [Source:MGI Symbol;Acc:MGI:1916050]	-
ENSMUSG00000027792	0	2.11	0	11.25	15	16.24	0.7	14.16	-4.42	0	0.03	Bche	3	73635808	73708415	-	6741	protein_coding	butyrylcholinesterase [Source:MGI Symbol;Acc:MGI:894278]	-
ENSMUSG00000027485	0	0	0	9.2	1	1.01	0	3.74	-4.38	0.05	1	Bpifb1	2	154190818	154220369	+	3617	protein_coding	BPI fold containing family B, member 1 [Source:MGI Symbol;Acc:MGI:2137431]	-
ENSMUSG00000097433	0	0	0	5.11	3	3.04	0	3.72	-4.37	0.02	1	Gm26781	1	136259407	136274406	+	1477	antisense	predicted gene, 26781 [Source:MGI Symbol;Acc:MGI:5477275]	-
ENSMUSG00000034732	0	0	0	3.07	3	5.07	0	3.71	-4.37	0.02	1	Pabpc5	X	119927196	119930165	+	2434	protein_coding	poly(A) binding protein, cytoplasmic 5 [Source:MGI Symbol;Acc:MGI:2136401]	-
ENSMUSG00000025064	0	0	0	4.09	6	1.01	0	3.7	-4.37	0.03	1	Col17a1	19	47646344	47692094	-	5765	protein_coding	collagen, type XVII, alpha 1 [Source:MGI Symbol;Acc:MGI:88450]	-
ENSMUSG00000028217	0.9	0	0.98	15.34	8	15.22	0.63	12.85	-4.32	0	0.03	Cdh17	4	11758147	11817895	+	4474	protein_coding	cadherin 17 [Source:MGI Symbol;Acc:MGI:1095414]	-
ENSMUSG00000038026	0.9	0	0	9.2	4	7.1	0.3	6.77	-4.28	0.01	1	Kcnj9	1	172320501	172329318	-	4288	protein_coding	potassium inwardly-rectifying channel, subfamily J, member 9 [Source:MGI Symbol;Acc:MGI:108007]	-
ENSMUSG00000027500	0	1.05	0	10.23	2	8.12	0.35	6.78	-4.28	0.01	1	Stmn2	3	8509360	8561606	+	5602	protein_coding	stathmin-like 2 [Source:MGI Symbol;Acc:MGI:98241]	-
ENSMUSG00000028287	0	1.05	0	16.36	0	4.06	0.35	6.81	-4.28	0.03	1	1700009N14Rik	4	39450295	39451776	+	1258	protein_coding	RIKEN cDNA 1700009N14 gene [Source:MGI Symbol;Acc:MGI:1922721]	-
ENSMUSG00000024743	0	0	0	3.07	4	3.04	0	3.37	-4.23	0.03	1	Syt7	19	10389090	10453181	+	7274	protein_coding	synaptotagmin VII [Source:MGI Symbol;Acc:MGI:1859545]	-
ENSMUSG00000062458	0	0	0	2.05	4	4.06	0	3.37	-4.23	0.03	1	Gm8623	8	47632329	47632764	-	436	processed_pseudogene	predicted gene 8623 [Source:MGI Symbol;Acc:MGI:3644689]	-
ENSMUSG00000109448	0	0	0	4.09	5	1.01	0	3.37	-4.23	0.04	1	Gm45224	8	4652064	4652477	+	414	processed_pseudogene	predicted gene 45224 [Source:MGI Symbol;Acc:MGI:5753800]	-
ENSMUSG00000026109	0	10.53	0.98	129.87	18	64.94	3.84	70.94	-4.22	0.01	0.12	Tmeff2	1	50900647	51187270	+	6707	protein_coding	transmembrane protein with EGF-like and two follistatin-like domains 2 [Source:MGI Symbol;Acc:MGI:1861735]	-
ENSMUSG00000051910	2.7	1.05	1.96	42.95	28	35.52	1.9	35.49	-4.2	2.83605073440489e-08	1.75925899156604e-05	Sox6	7	115470872	116038796	-	14832	protein_coding	SRY (sex determining region Y)-box 6 [Source:MGI Symbol;Acc:MGI:98368]	HMG
ENSMUSG00000110981	0	3.16	0	23.52	20	10.15	1.05	17.89	-4.17	0	0.02	Gm35940	9	41805412	41838418	+	7483	processed_transcript	predicted gene, 35940 [Source:MGI Symbol;Acc:MGI:5595099]	-
ENSMUSG00000026390	3.6	25.28	1.96	489.81	4	46.68	10.28	180.16	-4.14	0.02	0.2	Marco	1	120474538	120505024	-	1925	protein_coding	macrophage receptor with collagenous structure [Source:MGI Symbol;Acc:MGI:1309998]	-
ENSMUSG00000025197	0	1.05	0	7.16	5	6.09	0.35	6.08	-4.12	0.01	1	Cyp2c23	19	44005022	44029208	-	2158	protein_coding	cytochrome P450, family 2, subfamily c, polypeptide 23 [Source:MGI Symbol;Acc:MGI:1888897]	-
ENSMUSG00000004360	0	1.05	0	9.2	5	4.06	0.35	6.09	-4.12	0.01	1	9330159F19Rik	10	29211606	29230779	+	5767	protein_coding	RIKEN cDNA 9330159F19 gene [Source:MGI Symbol;Acc:MGI:3036239]	-
ENSMUSG00000107171	0.9	0	0	2.05	3	13.19	0.3	6.08	-4.12	0.02	1	Gm42572	5	73041777	73045154	-	3378	TEC	predicted gene 42572 [Source:MGI Symbol;Acc:MGI:5662709]	-
ENSMUSG00000114662	0	0	0	4.09	2	3.04	0	3.04	-4.09	0.05	1	Gm31683	13	40907332	40917895	-	887	antisense	predicted gene, 31683 [Source:MGI Symbol;Acc:MGI:5590842]	-
ENSMUSG00000051225	2.7	0	0	10.23	18	19.28	0.9	15.83	-4.06	0	0.02	Fam83a	15	57985419	58011009	+	3171	protein_coding	family with sequence similarity 83, member A [Source:MGI Symbol;Acc:MGI:2447773]	-
ENSMUSG00000058743	0.9	1.05	1.96	13.29	44.99	3.04	1.3	20.44	-3.98	0	0.04	Kcnj14	7	45816460	45824782	-	2717	protein_coding	potassium inwardly-rectifying channel, subfamily J, member 14 [Source:MGI Symbol;Acc:MGI:2384820]	-
ENSMUSG00000097015	0	1.05	0	4.09	4	8.12	0.35	5.4	-3.95	0.02	1	Gm26705	7	99260481	99267218	-	1457	lincRNA	predicted gene, 26705 [Source:MGI Symbol;Acc:MGI:5477199]	-
ENSMUSG00000082264	0	1.05	0	3.07	8	5.07	0.35	5.38	-3.95	0.02	1	Gm12799	4	102046568	102049127	-	2560	processed_pseudogene	predicted gene 12799 [Source:MGI Symbol;Acc:MGI:3652118]	-
ENSMUSG00000114796	0.9	0	0	1.02	6	9.13	0.3	5.38	-3.95	0.03	1	A930028N01Rik	19	40297971	40299555	+	422	antisense	RIKEN cDNA A930028N01 gene [Source:MGI Symbol;Acc:MGI:1925688]	-
ENSMUSG00000109460	0	0	0.98	2.05	10	4.06	0.33	5.37	-3.94	0.02	1	Gm45591	7	99321200	99322455	+	843	sense_intronic	predicted gene 45591 [Source:MGI Symbol;Acc:MGI:5791427]	-
ENSMUSG00000106751	0.9	0	0	1.02	6	8.12	0.3	5.05	-3.85	0.03	1	Gm42467	5	130226216	130227662	+	1447	TEC	predicted gene 42467 [Source:MGI Symbol;Acc:MGI:5662604]	-
ENSMUSG00000025909	1.8	1.05	0	25.56	4	10.15	0.95	13.24	-3.78	0	0.08	Sntg1	1	8361475	9299878	-	10908	protein_coding	syntrophin, gamma 1 [Source:MGI Symbol;Acc:MGI:1918346]	-
ENSMUSG00000097817	0.9	0	0	11.25	1	2.03	0.3	4.76	-3.77	0.05	1	Gm26810	7	30193954	30200889	+	1256	antisense	predicted gene, 26810 [Source:MGI Symbol;Acc:MGI:5477304]	-
ENSMUSG00000064225	0.9	2.11	0	22.5	7	10.15	1	13.21	-3.75	0	0.06	Paqr9	9	95559657	95568023	+	8367	protein_coding	progestin and adipoQ receptor family member IX [Source:MGI Symbol;Acc:MGI:1922802]	-
ENSMUSG00000093672	0	0	0.98	4.09	8	2.03	0.33	4.71	-3.75	0.03	1	Gm20655	10	17790522	17799921	-	3118	antisense	predicted gene 20655 [Source:MGI Symbol;Acc:MGI:5313102]	-
ENSMUSG00000041261	0	4.21	1.96	47.04	8	23.34	2.06	26.13	-3.71	0	0.02	Car8	4	8143362	8239041	-	3853	protein_coding	carbonic anhydrase 8 [Source:MGI Symbol;Acc:MGI:88253]	-
ENSMUSG00000062296	1.8	1.05	0	22.5	5	9.13	0.95	12.21	-3.66	0	0.08	Trank1	9	111311739	111395775	+	13123	protein_coding	tetratricopeptide repeat and ankyrin repeat containing 1 [Source:MGI Symbol;Acc:MGI:1341834]	-
ENSMUSG00000017720	0	0	0.98	4.09	1	8.12	0.33	4.4	-3.66	0.05	1	Trp53tg5	2	164470301	164473724	-	934	protein_coding	transformation related protein 53 target 5 [Source:MGI Symbol;Acc:MGI:1920853]	-
ENSMUSG00000083245	0	0	0.98	4.09	8	1.01	0.33	4.37	-3.65	0.05	1	Gm11185	4	83193988	83194994	+	1007	processed_pseudogene	predicted gene 11185 [Source:MGI Symbol;Acc:MGI:3650877]	-
ENSMUSG00000079445	2.7	1.05	0.98	38.86	4	16.24	1.58	19.7	-3.62	0	0.04	B3gnt7	1	86302832	86307305	+	4137	protein_coding	UDP-GlcNAc:betaGal beta-1,3-N-acetylglucosaminyltransferase 7 [Source:MGI Symbol;Acc:MGI:2384394]	-
ENSMUSG00000020911	8.99	12.64	0	88.96	45.99	105.53	7.21	80.16	-3.48	3.90579142698888e-07	0	Krt19	11	100140810	100148665	-	1855	protein_coding	keratin 19 [Source:MGI Symbol;Acc:MGI:96693]	-
ENSMUSG00000047759	0.9	0	0.98	9.2	6	6.09	0.63	7.1	-3.47	0.01	1	Hs3st3a1	11	64435332	64522841	+	3939	protein_coding	heparan sulfate (glucosamine) 3-O-sulfotransferase 3A1 [Source:MGI Symbol;Acc:MGI:1333861]	-
ENSMUSG00000042812	2.7	10.53	0.98	69.54	70.99	13.19	4.74	51.24	-3.46	4.67190385620408e-05	0	Foxf1	8	121084386	121088144	+	2415	protein_coding	forkhead box F1 [Source:MGI Symbol;Acc:MGI:1347470]	Fork
ENSMUSG00000114196	0.9	2.11	0	17.38	6	9.13	1	10.84	-3.46	0	0.1	Gm47547	14	41053653	41061614	+	2713	antisense	predicted gene, 47547 [Source:MGI Symbol;Acc:MGI:6096561]	-
ENSMUSG00000063142	0	2.11	3.91	36.81	8	18.27	2.01	21.03	-3.41	0	0.03	Kcnma1	14	23289431	24014491	-	16976	protein_coding	potassium large conductance calcium-activated channel, subfamily M, alpha member 1 [Source:MGI Symbol;Acc:MGI:99923]	-
ENSMUSG00000051497	0	2.11	0	8.18	1	11.16	0.7	6.78	-3.33	0.05	1	Kcnj16	11	110968033	111027968	+	3936	protein_coding	potassium inwardly-rectifying channel, subfamily J, member 16 [Source:MGI Symbol;Acc:MGI:1314842]	-
ENSMUSG00000038408	0.9	1.05	0	10.23	2	7.1	0.65	6.44	-3.31	0.03	1	1700018A04Rik	13	31565492	31625792	-	4216	lincRNA	RIKEN cDNA 1700018A04 gene [Source:MGI Symbol;Acc:MGI:1916631]	-
ENSMUSG00000058914	9.89	28.44	6.85	186.11	203.97	51.75	15.06	147.28	-3.3	5.91608422798232e-08	3.05822114025166e-05	C1qtnf3	15	10952332	10980150	+	2557	protein_coding	C1q and tumor necrosis factor related protein 3 [Source:MGI Symbol;Acc:MGI:1932136]	-
ENSMUSG00000104154	0.9	1.05	0	3.07	8	8.12	0.65	6.39	-3.3	0.02	1	Gm38104	1	176751521	176753415	-	1895	TEC	predicted gene, 38104 [Source:MGI Symbol;Acc:MGI:5611332]	-
ENSMUSG00000022454	8.09	27.38	8.8	211.67	83.99	132.93	14.76	142.86	-3.29	3.16179897899299e-10	4.45756168783848e-07	Nell2	15	95075230	95528559	-	4670	protein_coding	NEL-like 2 [Source:MGI Symbol;Acc:MGI:1858510]	-
ENSMUSG00000025885	0	1.05	0.98	8.18	3	8.12	0.68	6.43	-3.29	0.02	1	Myo5b	18	74440936	74771493	+	9766	protein_coding	myosin VB [Source:MGI Symbol;Acc:MGI:106598]	-
ENSMUSG00000097747	1.8	0	0	9.2	2	7.1	0.6	6.1	-3.28	0.04	1	Gm26534	11	60879118	60887218	+	1724	lincRNA	predicted gene, 26534 [Source:MGI Symbol;Acc:MGI:5477028]	-
ENSMUSG00000113224	0	2.11	0	4.09	5	10.15	0.7	6.41	-3.26	0.03	1	Gm48444	13	16025382	16032275	-	573	antisense	predicted gene, 48444 [Source:MGI Symbol;Acc:MGI:6097954]	-
ENSMUSG00000039683	1.8	1.05	0.98	28.63	8	0	1.28	12.21	-3.25	0.03	0.25	Sdk1	5	141241490	142215586	+	11087	protein_coding	sidekick cell adhesion molecule 1 [Source:MGI Symbol;Acc:MGI:2444413]	-
ENSMUSG00000107505	0.9	0	3.91	17.38	6	22.32	1.6	15.24	-3.24	0	0.08	Gm18009	6	128447084	128448398	-	1016	processed_pseudogene	predicted gene, 18009 [Source:MGI Symbol;Acc:MGI:5010194]	-
ENSMUSG00000020411	1.8	1.05	0	13.29	6	8.12	0.95	9.14	-3.24	0.01	1	Nipal4	11	46148155	46166508	-	3444	protein_coding	NIPA-like domain containing 4 [Source:MGI Symbol;Acc:MGI:2444671]	-
ENSMUSG00000032925	4.5	16.85	0.98	54.2	72.99	75.09	7.44	67.42	-3.2	1.21646012980825e-06	0	Itgbl1	14	123659971	123975618	+	4229	protein_coding	integrin, beta-like 1 [Source:MGI Symbol;Acc:MGI:2443439]	-
ENSMUSG00000113601	0.9	0	0.98	2.05	6	9.13	0.63	5.73	-3.16	0.04	1	Gm48735	13	62681192	62682501	-	1310	TEC	predicted gene, 48735 [Source:MGI Symbol;Acc:MGI:6098399]	-
ENSMUSG00000021732	16.18	24.22	20.54	39.88	360.94	129.89	20.32	176.9	-3.12	9.21249306072756e-07	0	Fgf10	13	118669791	118792115	+	4601	protein_coding	fibroblast growth factor 10 [Source:MGI Symbol;Acc:MGI:1099809]	-
ENSMUSG00000026380	0	1.05	1.96	14.32	3	8.12	1	8.48	-3.1	0.02	1	Tfcp2l1	1	118627945	118685168	+	9438	protein_coding	transcription factor CP2-like 1 [Source:MGI Symbol;Acc:MGI:2444691]	CP2
ENSMUSG00000027070	1.8	5.27	1.96	49.08	17	9.13	3.01	25.07	-3.08	0	0.03	Lrp2	2	69424340	69586065	-	16701	protein_coding	low density lipoprotein receptor-related protein 2 [Source:MGI Symbol;Acc:MGI:95794]	-
ENSMUSG00000087247	2.7	15.8	9.78	84.87	59.99	89.3	9.43	78.05	-3.07	3.11501502879103e-09	3.01922831665571e-06	Alkal1	1	6359218	6394731	+	971	protein_coding	ALK and LTK ligand 1 [Source:MGI Symbol;Acc:MGI:3645495]	-
ENSMUSG00000032487	98.9	178	64.55	1257.77	954.84	632.18	113.81	948.26	-3.06	2.61163855337471e-17	1.35004302285784e-13	Ptgs2	1	150100031	150108227	+	4580	protein_coding	prostaglandin-endoperoxide synthase 2 [Source:MGI Symbol;Acc:MGI:97798]	-
ENSMUSG00000042793	21.58	78.99	9.78	762.84	20	121.77	36.78	301.53	-3.04	0.03	0.28	Lgr6	1	134983301	135105276	-	6851	protein_coding	leucine-rich repeat-containing G protein-coupled receptor 6 [Source:MGI Symbol;Acc:MGI:2441805]	-
ENSMUSG00000039385	1.8	0	0.98	3.07	3	17.25	0.93	7.77	-3.03	0.03	1	Cdh6	15	13028701	13173675	-	9024	protein_coding	cadherin 6 [Source:MGI Symbol;Acc:MGI:107435]	-
ENSMUSG00000086228	1.8	1.05	0	10.23	2	11.16	0.95	7.8	-3.02	0.03	1	Ubap1l	9	65361041	65380377	+	2362	protein_coding	ubiquitin-associated protein 1-like [Source:MGI Symbol;Acc:MGI:2685360]	-
ENSMUSG00000115276	1.8	1.05	2.93	5.11	10	31.46	1.93	15.52	-3	0	0.09	9930017N22Rik	15	34126944	34130688	+	3745	TEC	RIKEN cDNA 9930017N22 gene [Source:MGI Symbol;Acc:MGI:2443961]	-
ENSMUSG00000054196	11.69	47.4	14.67	397.78	106.98	79.15	24.58	194.64	-2.99	5.42417570642957e-06	0	Cthrc1	15	39076932	39087121	+	1593	protein_coding	collagen triple helix repeat containing 1 [Source:MGI Symbol;Acc:MGI:1915838]	-
ENSMUSG00000031972	23.38	50.56	14.67	261.78	159.97	274.99	29.53	232.25	-2.98	1.353519256258e-12	3.49839610434151e-09	Acta1	8	123891769	123894751	-	1536	protein_coding	actin, alpha 1, skeletal muscle [Source:MGI Symbol;Acc:MGI:87902]	-
ENSMUSG00000092009	0.9	2.11	0.98	17.38	5	8.12	1.33	10.17	-2.96	0.01	1	Myh15	16	49057486	49199104	+	6340	protein_coding	myosin, heavy chain 15 [Source:MGI Symbol;Acc:MGI:3643515]	-
ENSMUSG00000021573	9.89	6.32	3.91	64.42	33.99	57.84	6.71	52.09	-2.95	5.80766284129999e-08	3.05822114025166e-05	Tppp	13	74009407	74035753	+	5102	protein_coding	tubulin polymerization promoting protein [Source:MGI Symbol;Acc:MGI:1920198]	-
ENSMUSG00000021091	1.8	3.16	0.98	4.09	17	24.35	1.98	15.15	-2.95	0	0.09	Serpina3n	12	104406729	104414329	+	2064	protein_coding	serine (or cysteine) peptidase inhibitor, clade A, member 3N [Source:MGI Symbol;Acc:MGI:105045]	-
ENSMUSG00000011118	10.79	4.21	10.76	146.23	6	44.65	8.59	65.63	-2.93	0	0.04	Panx3	9	37659902	37669235	-	3434	protein_coding	pannexin 3 [Source:MGI Symbol;Acc:MGI:1918881]	-
ENSMUSG00000050994	34.17	127.44	11.74	740.34	66.99	509.39	57.78	438.91	-2.93	0.01	0.18	Adgb	10	10335703	10472326	-	6192	protein_coding	androglobin [Source:MGI Symbol;Acc:MGI:3605549]	-
ENSMUSG00000031896	2.7	0	0.98	10.23	6	12.18	1.23	9.47	-2.9	0.01	1	Ctrl	8	105932003	105933862	-	1156	protein_coding	chymotrypsin-like [Source:MGI Symbol;Acc:MGI:88558]	-
ENSMUSG00000096922	0	2.11	0.98	6.14	11	5.07	1.03	7.4	-2.9	0.02	1	Gm17308	3	5090276	5094776	+	1997	lincRNA	predicted gene, 17308 [Source:MGI Symbol;Acc:MGI:4936942]	-
ENSMUSG00000097289	1.8	3.16	4.89	36.81	12	22.32	3.28	23.71	-2.86	0	0.02	2010300F17Rik	11	96712982	96747436	-	2832	lincRNA	RIKEN cDNA 2010300F17 gene [Source:MGI Symbol;Acc:MGI:1917134]	-
ENSMUSG00000111828	0	1.05	1.96	8.18	7	6.09	1	7.09	-2.85	0.02	1	D830035M03Rik	9	120490532	120492547	-	1041	antisense	RIKEN cDNA D830035M03 gene [Source:MGI Symbol;Acc:MGI:2686558]	-
ENSMUSG00000054889	2.7	1.05	0	18.41	2	7.1	1.25	9.17	-2.85	0.03	1	Dsp	13	38151294	38198577	+	9659	protein_coding	desmoplakin [Source:MGI Symbol;Acc:MGI:109611]	-
ENSMUSG00000074483	1.8	8.43	0	47.04	4	21.31	3.41	24.12	-2.84	0.01	0.17	Bglap	3	88383501	88384464	-	618	protein_coding	bone gamma carboxyglutamate protein [Source:MGI Symbol;Acc:MGI:88156]	-
ENSMUSG00000020155	14.39	17.9	8.8	137.02	14	134.96	13.7	95.33	-2.8	8.23155487327762e-05	0.01	Kcnmb1	11	33963013	33973641	+	4191	protein_coding	potassium large conductance calcium-activated channel, subfamily M, beta member 1 [Source:MGI Symbol;Acc:MGI:1334203]	-
ENSMUSG00000104610	0.9	2.11	0.98	11.25	11	5.07	1.33	9.11	-2.8	0.01	1	Gm567	3	137289639	137300708	+	469	lincRNA	predicted gene 567 [Source:MGI Symbol;Acc:MGI:2685413]	-
ENSMUSG00000039200	1.8	4.21	6.85	58.29	13	17.25	4.29	29.51	-2.79	0	0.03	Atf7ip2	16	10192712	10251478	+	4843	protein_coding	activating transcription factor 7 interacting protein 2 [Source:MGI Symbol;Acc:MGI:1922579]	-
ENSMUSG00000056457	3.6	10.53	0	82.83	3	9.13	4.71	31.65	-2.76	0.03	0.26	Prl2c3	13	12790816	12800079	-	1360	protein_coding	prolactin family 2, subfamily c, member 3 [Source:MGI Symbol;Acc:MGI:1341833]	-
ENSMUSG00000097694	1.8	5.27	0.98	31.7	3	18.27	2.68	17.65	-2.74	0.01	0.15	G730013B05Rik	16	50526245	50559459	+	2871	lincRNA	RIKEN cDNA G730013B05 gene [Source:MGI Symbol;Acc:MGI:3588276]	-
ENSMUSG00000053279	8.99	7.37	13.69	76.69	33.99	87.27	10.02	65.98	-2.72	1.97342079884111e-07	8.74394564240798e-05	Aldh1a1	19	20492715	20643462	+	4934	protein_coding	aldehyde dehydrogenase family 1, subfamily A1 [Source:MGI Symbol;Acc:MGI:1353450]	-
ENSMUSG00000053626	17.08	28.44	11.74	149.3	124.98	95.38	19.09	123.22	-2.7	2.12805920380951e-12	4.71456316181114e-09	Tll1	8	64014931	64206271	-	7758	protein_coding	tolloid-like [Source:MGI Symbol;Acc:MGI:106923]	-
ENSMUSG00000022525	5.39	2.11	1.96	29.65	14	17.25	3.15	20.3	-2.66	0	0.03	Hrasls	16	29209695	29230531	+	3286	protein_coding	HRAS-like suppressor [Source:MGI Symbol;Acc:MGI:1351473]	-
ENSMUSG00000051682	28.77	171.68	39.12	1040.98	72.99	399.8	79.86	504.59	-2.66	0.02	0.23	Treml4	17	48264295	48275360	+	1997	protein_coding	triggering receptor expressed on myeloid cells-like 4 [Source:MGI Symbol;Acc:MGI:1923239]	-
ENSMUSG00000027315	0	3.16	0.98	7.16	9	9.13	1.38	8.43	-2.66	0.02	1	Spint1	2	119237362	119249527	+	2767	protein_coding	serine protease inhibitor, Kunitz type 1 [Source:MGI Symbol;Acc:MGI:1338033]	-
ENSMUSG00000085881	0.9	0	1.96	6.14	3	9.13	0.95	6.09	-2.66	0.05	1	Gm15912	13	74008009	74009354	-	1297	processed_transcript	predicted gene 15912 [Source:MGI Symbol;Acc:MGI:3801895]	-
ENSMUSG00000020805	9.89	49.5	24.45	302.68	47.99	169.46	27.95	173.38	-2.64	5.02191668636385e-05	0.01	Slc13a5	11	72241989	72267222	-	4940	protein_coding	solute carrier family 13 (sodium-dependent citrate transporter), member 5 [Source:MGI Symbol;Acc:MGI:3037150]	-
ENSMUSG00000045284	5.39	3.16	2.93	30.68	26	15.22	3.83	23.96	-2.63	0	0.01	Dcaf12l1	X	44786570	44790197	-	3531	protein_coding	DDB1 and CUL4 associated factor 12-like 1 [Source:MGI Symbol;Acc:MGI:2444462]	-
ENSMUSG00000085802	0	1.05	2.93	5.11	5	14.21	1.33	8.11	-2.63	0.04	1	Gm16059	15	79427220	79431629	+	3778	antisense	predicted gene 16059 [Source:MGI Symbol;Acc:MGI:3802029]	-
ENSMUSG00000052026	0	1.05	2.93	12.27	3	9.13	1.33	8.13	-2.63	0.04	1	Slc6a7	18	60995381	61014199	-	3342	protein_coding	solute carrier family 6 (neurotransmitter transporter, L-proline), member 7 [Source:MGI Symbol;Acc:MGI:2147363]	-
ENSMUSG00000044006	6.29	8.43	4.89	55.22	5	59.87	6.54	40.03	-2.62	0	0.06	Cilp2	8	69880369	69887687	-	4314	protein_coding	cartilage intermediate layer protein 2 [Source:MGI Symbol;Acc:MGI:1915959]	-
ENSMUSG00000034783	17.98	99	20.54	427.44	90.98	323.7	45.84	280.71	-2.62	0.01	0.12	Cd207	6	83671215	83677857	-	1522	protein_coding	CD207 antigen [Source:MGI Symbol;Acc:MGI:2180021]	-
ENSMUSG00000021301	6.29	0	0.98	11.25	18	16.24	2.42	15.16	-2.6	0.01	0.15	Hecw1	13	14226438	14523228	-	14672	protein_coding	HECT, C2 and WW domain containing E3 ubiquitin protein ligase 1 [Source:MGI Symbol;Acc:MGI:2444115]	-
ENSMUSG00000026576	10.79	22.12	7.82	55.22	141.98	44.65	13.58	80.61	-2.58	9.57458427724328e-06	0	Atp1b1	1	164437109	164458355	-	3081	protein_coding	ATPase, Na+/K+ transporting, beta 1 polypeptide [Source:MGI Symbol;Acc:MGI:88108]	-
ENSMUSG00000050944	0	1.05	3.91	12.27	9	8.12	1.66	9.8	-2.58	0.02	1	Efcab5	11	77089915	77188968	-	5164	protein_coding	EF-hand calcium binding domain 5 [Source:MGI Symbol;Acc:MGI:2442440]	-
ENSMUSG00000031561	14.39	6.32	1.96	40.9	15	80.16	7.55	45.35	-2.57	0	0.04	Tenm3	8	48227682	48843951	-	10237	protein_coding	teneurin transmembrane protein 3 [Source:MGI Symbol;Acc:MGI:1345183]	-
ENSMUSG00000056856	3.6	4.21	0.98	24.54	11	16.24	2.93	17.26	-2.56	0	0.06	Jakmip3	7	138940730	139083976	+	5111	protein_coding	janus kinase and microtubule interacting protein 3 [Source:MGI Symbol;Acc:MGI:1921254]	-
ENSMUSG00000047139	41.36	21.06	29.34	298.59	151.97	89.3	30.59	179.95	-2.55	4.02714939224522e-08	2.23046545624782e-05	Cd24a	10	43578284	43584265	+	2580	protein_coding	CD24a antigen [Source:MGI Symbol;Acc:MGI:88323]	-
ENSMUSG00000021974	0.9	4.21	2.93	33.74	3	9.13	2.68	15.29	-2.53	0.02	0.22	Fgf9	14	58070547	58112720	+	4649	protein_coding	fibroblast growth factor 9 [Source:MGI Symbol;Acc:MGI:104723]	-
ENSMUSG00000000120	62.94	22.12	19.56	378.35	10	217.15	34.87	201.83	-2.53	0.04	0.32	Ngfr	11	95568818	95587735	-	3446	protein_coding	nerve growth factor receptor (TNFR superfamily, member 16) [Source:MGI Symbol;Acc:MGI:97323]	-
ENSMUSG00000029334	1.8	9.48	4.89	68.51	9	14.21	5.39	30.57	-2.52	0.01	0.12	Prkg2	5	98929773	99037351	-	5369	protein_coding	protein kinase, cGMP-dependent, type II [Source:MGI Symbol;Acc:MGI:108173]	-
ENSMUSG00000075611	0.9	5.27	1.96	28.63	6	11.16	2.71	15.26	-2.52	0.01	0.16	Gm11545	11	94756976	94757763	-	375	unprocessed_pseudogene	predicted gene 11545 [Source:MGI Symbol;Acc:MGI:2144683]	-
ENSMUSG00000030895	1.8	2.11	0	5.11	5	12.18	1.3	7.43	-2.52	0.04	1	Hpx	7	105591613	105600137	-	1499	protein_coding	hemopexin [Source:MGI Symbol;Acc:MGI:105112]	-
ENSMUSG00000033676	0.9	4.21	3.91	30.68	9	11.16	3.01	16.95	-2.51	0.01	0.11	Gabrb3	7	57419692	57828802	+	6542	protein_coding	gamma-aminobutyric acid (GABA) A receptor, subunit beta 3 [Source:MGI Symbol;Acc:MGI:95621]	-
ENSMUSG00000029212	2.7	9.48	0.98	36.81	9	27.4	4.38	24.4	-2.5	0	0.1	Gabrb1	5	71658113	72149037	+	13838	protein_coding	gamma-aminobutyric acid (GABA) A receptor, subunit beta 1 [Source:MGI Symbol;Acc:MGI:95619]	-
ENSMUSG00000021950	30.57	60.03	11.74	293.48	109.98	153.22	34.11	185.56	-2.45	5.02650895000111e-06	0	Anxa8	14	34085981	34100571	+	1880	protein_coding	annexin A8 [Source:MGI Symbol;Acc:MGI:1201374]	-
ENSMUSG00000063531	14.39	23.17	3.91	124.75	39.99	60.88	13.82	75.21	-2.45	9.21533105297063e-05	0.01	Sema3e	5	14025276	14256689	+	9285	protein_coding	sema domain, immunoglobulin domain (Ig), short basic domain, secreted, (semaphorin) 3E [Source:MGI Symbol;Acc:MGI:1340034]	-
ENSMUSG00000055421	5.39	4.21	1.96	24.54	10	28.41	3.85	20.98	-2.44	0	0.05	Pcdh9	14	93013410	93890679	-	6783	protein_coding	protocadherin 9 [Source:MGI Symbol;Acc:MGI:1306801]	-
ENSMUSG00000079243	0.9	2.11	1.96	9.2	5	12.18	1.65	8.79	-2.43	0.02	1	Xirp1	9	120013755	120023598	-	5839	protein_coding	xin actin-binding repeat containing 1 [Source:MGI Symbol;Acc:MGI:1333878]	-
ENSMUSG00000029306	69.23	10.53	62.59	489.81	41.99	224.26	47.45	252.02	-2.41	0.03	0.27	Ibsp	5	104299171	104311469	+	2068	protein_coding	integrin binding sialoprotein [Source:MGI Symbol;Acc:MGI:96389]	-
ENSMUSG00000091492	3.6	1.05	0	7.16	7	11.16	1.55	8.44	-2.41	0.04	1	Gm17025	15	81415560	81419188	-	580	antisense	predicted gene 17025 [Source:MGI Symbol;Acc:MGI:4937852]	-
ENSMUSG00000033006	9.89	1.05	6.85	50.11	3	41.6	5.93	31.57	-2.4	0.01	0.19	Sox10	15	79154908	79165240	-	3051	protein_coding	SRY (sex determining region Y)-box 10 [Source:MGI Symbol;Acc:MGI:98358]	HMG
ENSMUSG00000042453	2.7	1.05	3.91	14.32	2	24.35	2.55	13.56	-2.4	0.03	0.25	Reln	5	21884454	22344702	-	23738	protein_coding	reelin [Source:MGI Symbol;Acc:MGI:103022]	-
ENSMUSG00000021098	1.8	0	2.93	3.07	8	14.21	1.58	8.42	-2.4	0.05	1	4930447C04Rik	12	72881109	72940774	-	5981	protein_coding	RIKEN cDNA 4930447C04 gene [Source:MGI Symbol;Acc:MGI:1923051]	-
ENSMUSG00000026255	1.8	1.05	0.98	8.18	6	6.09	1.28	6.76	-2.39	0.04	1	Efhd1	1	87264363	87310839	+	2125	protein_coding	EF hand domain containing 1 [Source:MGI Symbol;Acc:MGI:1921607]	-
ENSMUSG00000023232	5.39	6.32	2.93	39.88	16	20.29	4.88	25.39	-2.38	0	0.03	Serinc2	4	130253495	130279205	-	2319	protein_coding	serine incorporator 2 [Source:MGI Symbol;Acc:MGI:1919132]	-
ENSMUSG00000087172	1.8	2.11	0.98	5.11	5	15.22	1.63	8.44	-2.38	0.03	1	Gm12153	11	43959089	44134987	+	2509	lincRNA	predicted gene 12153 [Source:MGI Symbol;Acc:MGI:3649294]	-
ENSMUSG00000112441	6.29	21.06	0	44.99	19	76.1	9.12	46.7	-2.37	0.01	0.16	Gm48898	12	8291024	8293694	-	2671	lincRNA	predicted gene, 48898 [Source:MGI Symbol;Acc:MGI:6098663]	-
ENSMUSG00000029337	4.5	2.11	2.93	18.41	2	29.43	3.18	16.61	-2.37	0.02	0.21	Fgf5	5	98254184	98277030	+	2501	protein_coding	fibroblast growth factor 5 [Source:MGI Symbol;Acc:MGI:95519]	-
ENSMUSG00000047216	8.09	2.11	5.87	46.02	1	36.53	5.36	27.85	-2.37	0.02	0.23	Cdh19	1	110888326	110977584	-	4280	protein_coding	cadherin 19, type 2 [Source:MGI Symbol;Acc:MGI:3588198]	-
ENSMUSG00000025504	7.19	12.64	3.91	66.47	40.99	14.21	7.91	40.56	-2.36	0	0.03	Eps8l2	7	141338880	141363020	+	5377	protein_coding	EPS8-like 2 [Source:MGI Symbol;Acc:MGI:2138828]	-
ENSMUSG00000075520	8.99	8.43	6.85	58.29	36.99	27.4	8.09	40.89	-2.34	1.24555949164728e-05	0	Malrd1	2	15526479	16255555	+	6738	protein_coding	MAM and LDL receptor class A domain containing 1 [Source:MGI Symbol;Acc:MGI:1928271]	-
ENSMUSG00000047443	7.19	2.11	0	27.61	10	10.15	3.1	15.92	-2.34	0.02	0.23	Erfe	1	91366430	91374217	+	2815	protein_coding	erythroferrone [Source:MGI Symbol;Acc:MGI:3606476]	-
ENSMUSG00000040254	5.39	13.69	6.85	64.42	33.99	30.44	8.64	42.95	-2.33	5.03057830736435e-05	0.01	Sema3d	5	12383385	12588948	+	8595	protein_coding	sema domain, immunoglobulin domain (Ig), short basic domain, secreted, (semaphorin) 3D [Source:MGI Symbol;Acc:MGI:1860118]	-
ENSMUSG00000110397	4.5	23.17	8.8	26.59	39.99	114.66	12.16	60.41	-2.32	0	0.04	Gm45540	8	56311304	56314909	+	3606	TEC	predicted gene 45540 [Source:MGI Symbol;Acc:MGI:5791376]	-
ENSMUSG00000020875	9.89	13.69	3.91	59.31	64.99	12.18	9.16	45.49	-2.32	0	0.05	Hoxb9	11	96271457	96276595	+	2574	protein_coding	homeobox B9 [Source:MGI Symbol;Acc:MGI:96190]	Homeobox
ENSMUSG00000020044	836.15	1295.47	1006.33	10261.5	1612.73	3771.75	1045.99	5215.34	-2.32	0	0.06	Timp3	10	86300372	86349506	+	8144	protein_coding	tissue inhibitor of metalloproteinase 3 [Source:MGI Symbol;Acc:MGI:98754]	-
ENSMUSG00000027574	4.5	4.21	0.98	11.25	24	13.19	3.23	16.15	-2.32	0	0.1	Nkain4	2	180934772	180954699	-	1239	protein_coding	Na+/K+ transporting ATPase interacting 4 [Source:MGI Symbol;Acc:MGI:1915372]	-
ENSMUSG00000102593	0.9	1.05	3.91	6.14	13	10.15	1.95	9.76	-2.32	0.02	0.23	Gm38384	8	105633750	105634871	+	1122	TEC	predicted gene, 38384 [Source:MGI Symbol;Acc:MGI:5611612]	-
ENSMUSG00000026639	1.8	2.11	0.98	5.11	5	14.21	1.63	8.11	-2.32	0.04	1	Lamb3	1	193207699	193343878	+	6612	protein_coding	laminin, beta 3 [Source:MGI Symbol;Acc:MGI:99915]	-
ENSMUSG00000038932	7.19	7.37	3.91	53.17	17	21.31	6.16	30.49	-2.31	0	0.03	Tcfl5	2	180621956	180642708	-	3166	protein_coding	transcription factor-like 5 (basic helix-loop-helix) [Source:MGI Symbol;Acc:MGI:2672878]	bHLH
ENSMUSG00000021313	0.9	2.11	1.96	7.16	7	10.15	1.65	8.1	-2.31	0.03	1	Ryr2	13	11553102	12106945	-	28790	protein_coding	ryanodine receptor 2, cardiac [Source:MGI Symbol;Acc:MGI:99685]	-
ENSMUSG00000031362	0.9	5.27	0.98	9.2	10	15.22	2.38	11.47	-2.3	0.02	0.21	Xlr4c	X	73233688	73243130	-	2232	protein_coding	X-linked lymphocyte-regulated 4C [Source:MGI Symbol;Acc:MGI:3574099]	-
ENSMUSG00000095407	2.7	0	3.91	14.32	4	14.21	2.2	10.84	-2.28	0.03	0.29	Tmem200c	17	68826623	68843139	+	3406	protein_coding	transmembrane protein 200C [Source:MGI Symbol;Acc:MGI:3646281]	-
ENSMUSG00000042671	21.58	7.37	10.76	132.93	6	53.78	13.24	64.24	-2.27	0.01	0.13	Rgs8	1	153653025	153700323	+	9640	protein_coding	regulator of G-protein signaling 8 [Source:MGI Symbol;Acc:MGI:108408]	-
ENSMUSG00000089812	3.6	2.11	0.98	5.11	11	16.24	2.23	10.78	-2.26	0.02	0.22	Gm15867	1	192854923	192856246	+	388	antisense	predicted gene 15867 [Source:MGI Symbol;Acc:MGI:3801862]	-
ENSMUSG00000079137	0.9	3.16	1.96	5.11	13	10.15	2	9.42	-2.26	0.03	1	Rpl27-ps1	1	171305087	171305494	-	408	processed_pseudogene	ribosomal protein L27, pseudogene 1 [Source:MGI Symbol;Acc:MGI:3645348]	-
ENSMUSG00000064280	1.8	2.11	0.98	7.16	9	7.1	1.63	7.75	-2.26	0.03	1	Ccdc146	5	21292961	21424677	-	4371	protein_coding	coiled-coil domain containing 146 [Source:MGI Symbol;Acc:MGI:1922422]	-
ENSMUSG00000032899	9.89	44.24	7.82	142.14	74.99	73.06	20.65	96.73	-2.24	0	0.02	Styk1	6	131299142	131353597	-	5865	protein_coding	serine/threonine/tyrosine kinase 1 [Source:MGI Symbol;Acc:MGI:2141396]	-
ENSMUSG00000085637	2.7	3.16	1.96	9.2	14	13.19	2.6	12.13	-2.22	0.01	0.14	1700048M11Rik	16	92308716	92312468	-	485	antisense	RIKEN cDNA 1700048M11 gene [Source:MGI Symbol;Acc:MGI:1920636]	-
ENSMUSG00000097789	54.84	125.33	42.05	622.75	90.98	291.23	74.08	334.99	-2.18	0.01	0.16	Gm2115	7	84528954	84583531	+	7340	protein_coding	predicted gene 2115 [Source:MGI Symbol;Acc:MGI:3780284]	-
ENSMUSG00000032062	5.39	0	0.98	9.2	8	12.18	2.12	9.79	-2.16	0.05	0.34	2310030G06Rik	9	50739691	50746536	-	1979	protein_coding	RIKEN cDNA 2310030G06 gene [Source:MGI Symbol;Acc:MGI:1914202]	-
ENSMUSG00000090210	17.08	17.9	11.74	60.33	45.99	100.46	15.57	68.93	-2.15	1.96360927881952e-06	0	Itga10	3	96645584	96664519	+	5186	protein_coding	integrin, alpha 10 [Source:MGI Symbol;Acc:MGI:2153482]	-
ENSMUSG00000028780	39.56	186.42	36.18	691.26	173.97	270.93	87.39	378.72	-2.12	0.02	0.23	Sema3c	5	17574281	17730268	+	7140	protein_coding	sema domain, immunoglobulin domain (Ig), short basic domain, secreted, (semaphorin) 3C [Source:MGI Symbol;Acc:MGI:107557]	-
ENSMUSG00000054793	28.77	14.75	14.67	149.3	24	77.12	19.4	83.47	-2.1	0	0.03	Cadm4	7	24482023	24504539	+	2161	protein_coding	cell adhesion molecule 4 [Source:MGI Symbol;Acc:MGI:2449088]	-
ENSMUSG00000105201	2.7	2.11	3.91	6.14	14	17.25	2.91	12.46	-2.1	0.02	0.19	Gm43362	3	158033940	158036409	-	2470	TEC	predicted gene 43362 [Source:MGI Symbol;Acc:MGI:5663499]	-
ENSMUSG00000030830	631.16	2157.02	562.33	8181.61	1457.75	4617.02	1116.84	4752.13	-2.09	0.02	0.22	Itgal	7	127296260	127335138	+	6569	protein_coding	integrin alpha L [Source:MGI Symbol;Acc:MGI:96606]	-
ENSMUSG00000086392	0.9	4.21	0.98	10.23	8	7.1	2.03	8.44	-2.09	0.04	1	Mccc1os	3	35999833	36025106	+	7442	antisense	methylcrotonoyl-Coenzyme A carboxylase 1 (alpha), opposite strand [Source:MGI Symbol;Acc:MGI:3590669]	-
ENSMUSG00000024747	17.98	38.97	7.82	100.21	40.99	129.89	21.59	90.36	-2.07	0	0.03	Aldh1a7	19	20692953	20727562	-	2066	protein_coding	aldehyde dehydrogenase family 1, subfamily A7 [Source:MGI Symbol;Acc:MGI:1347050]	-
ENSMUSG00000035916	7.19	3.16	5.87	24.54	15	29.43	5.41	22.99	-2.07	0	0.05	Ptprq	10	107517049	107720051	-	7499	protein_coding	protein tyrosine phosphatase, receptor type, Q [Source:MGI Symbol;Acc:MGI:1096349]	-
ENSMUSG00000004359	9.89	26.33	6.85	133.96	6	40.59	14.36	60.18	-2.07	0.02	0.22	Spic	10	88674772	88685015	-	3841	protein_coding	Spi-C transcription factor (Spi-1/PU.1 related) [Source:MGI Symbol;Acc:MGI:1341168]	ETS
ENSMUSG00000023886	160.04	188.53	69.44	927.47	372.94	439.38	139.33	579.93	-2.06	6.60856668029177e-07	0	Smoc2	17	14279506	14404790	+	6951	protein_coding	SPARC related modular calcium binding 2 [Source:MGI Symbol;Acc:MGI:1929881]	-
ENSMUSG00000067219	3.6	8.43	1.96	17.38	23	17.25	4.66	19.21	-2.06	0	0.09	Nipal1	5	72647795	72671078	+	4393	protein_coding	NIPA-like domain containing 1 [Source:MGI Symbol;Acc:MGI:1917951]	-
ENSMUSG00000004655	32.37	162.2	14.67	328.25	298.95	246.58	69.74	291.26	-2.06	0.03	0.27	Aqp1	6	55336432	55348555	+	2627	protein_coding	aquaporin 1 [Source:MGI Symbol;Acc:MGI:103201]	-
ENSMUSG00000104235	1.8	1.05	2.93	6.14	6	12.18	1.93	8.1	-2.06	0.04	1	Gm37589	3	60535751	60539744	+	3994	TEC	predicted gene, 37589 [Source:MGI Symbol;Acc:MGI:5610817]	-
ENSMUSG00000017969	35.06	30.54	26.41	96.12	206.97	79.15	30.67	127.41	-2.05	1.25008833179228e-06	0	Ptgis	2	167191805	167240604	-	2567	protein_coding	prostaglandin I2 (prostacyclin) synthase [Source:MGI Symbol;Acc:MGI:1097156]	-
ENSMUSG00000025348	78.22	58.98	41.07	105.33	256.96	368.35	59.43	243.54	-2.03	3.46882901930877e-06	0	Itga7	10	128933818	128958282	+	8092	protein_coding	integrin alpha 7 [Source:MGI Symbol;Acc:MGI:102700]	-
ENSMUSG00000034842	20.68	11.59	10.76	16.36	142.98	16.24	14.34	58.52	-2.03	0.01	0.18	Art3	5	92331827	92414628	+	3932	protein_coding	ADP-ribosyltransferase 3 [Source:MGI Symbol;Acc:MGI:1202729]	-
ENSMUSG00000018865	8.09	2.11	11.74	53.17	14	22.32	7.31	29.83	-2.02	0.01	0.13	Sult4a1	15	84076097	84105754	-	2512	protein_coding	sulfotransferase family 4A, member 1 [Source:MGI Symbol;Acc:MGI:1888971]	-
ENSMUSG00000052392	2.7	3.16	3.91	22.5	9	8.12	3.26	13.2	-2.02	0.02	0.21	Acot4	12	84038379	84048601	+	6674	protein_coding	acyl-CoA thioesterase 4 [Source:MGI Symbol;Acc:MGI:2159621]	-
ENSMUSG00000024593	6.29	6.32	2.93	30.68	4	28.41	5.18	21.03	-2.02	0.02	0.21	Megf10	18	57133090	57297467	+	7718	protein_coding	multiple EGF-like-domains 10 [Source:MGI Symbol;Acc:MGI:2685177]	-
ENSMUSG00000000627	7.19	3.16	2.93	21.47	5	27.4	4.43	17.96	-2.01	0.02	0.21	Sema4f	6	82911885	82939769	-	5290	protein_coding	sema domain, immunoglobulin domain (Ig), TM domain, and short cytoplasmic domain [Source:MGI Symbol;Acc:MGI:1340055]	-
ENSMUSG00000024176	8.99	2.11	2.93	33.74	7	16.24	4.68	18.99	-2	0.02	0.23	Sox8	17	25565892	25570686	-	3118	protein_coding	SRY (sex determining region Y)-box 8 [Source:MGI Symbol;Acc:MGI:98370]	HMG
ENSMUSG00000057967	5.39	6.32	11.74	17.38	30.99	44.65	7.82	31.01	-1.99	0	0.05	Fgf18	11	33117430	33147400	-	1187	protein_coding	fibroblast growth factor 18 [Source:MGI Symbol;Acc:MGI:1277980]	-
ENSMUSG00000060735	10.79	12.64	3.91	12.27	29.99	65.96	9.11	36.07	-1.99	0.01	0.12	Rxfp3	15	11033717	11037991	-	4275	protein_coding	relaxin family peptide receptor 3 [Source:MGI Symbol;Acc:MGI:2441827]	-
ENSMUSG00000020083	0.9	3.16	2.93	12.27	6	9.13	2.33	9.13	-1.99	0.04	1	Fam241b	10	62107655	62143920	-	2981	protein_coding	family with sequence similarity 241, member B [Source:MGI Symbol;Acc:MGI:1917144]	-
ENSMUSG00000032827	26.97	22.12	36.18	170.77	62.99	103.5	28.43	112.42	-1.98	4.19769782643678e-06	0	Ppp1r9a	6	4902917	5165661	+	14531	protein_coding	protein phosphatase 1, regulatory subunit 9A [Source:MGI Symbol;Acc:MGI:2442401]	-
ENSMUSG00000030737	32.37	50.56	37.16	262.8	37.99	170.47	40.03	157.09	-1.97	0	0.03	Slco2b1	7	99657804	99711340	-	5958	protein_coding	solute carrier organic anion transporter family, member 2b1 [Source:MGI Symbol;Acc:MGI:1351872]	-
ENSMUSG00000019102	8.99	15.8	19.56	120.66	15	37.54	14.78	57.74	-1.97	0.01	0.12	Aldh3a1	11	61207537	61218421	+	1942	protein_coding	aldehyde dehydrogenase family 3, subfamily A1 [Source:MGI Symbol;Acc:MGI:1353451]	-
ENSMUSG00000040724	2.7	7.37	1.96	19.43	5	22.32	4.01	15.58	-1.97	0.03	0.26	Kcna2	3	107101146	107115005	+	11906	protein_coding	potassium voltage-gated channel, shaker-related subfamily, member 2 [Source:MGI Symbol;Acc:MGI:96659]	-
ENSMUSG00000052430	0.9	7.37	0.98	16.36	8	11.16	3.08	11.84	-1.97	0.05	0.33	Bmpr1b	3	141837136	142169425	-	5962	protein_coding	bone morphogenetic protein receptor, type 1B [Source:MGI Symbol;Acc:MGI:107191]	-
ENSMUSG00000102425	2.7	4.21	2.93	21.47	8	8.12	3.28	12.53	-1.94	0.02	0.25	Gm26616	1	133128676	133131782	-	3107	TEC	predicted gene, 26616 [Source:MGI Symbol;Acc:MGI:5477110]	-
ENSMUSG00000049690	3.6	5.27	1.96	4.09	11	26.38	3.61	13.82	-1.94	0.04	0.3	Nckap5	1	125913620	126830799	-	12100	protein_coding	NCK-associated protein 5 [Source:MGI Symbol;Acc:MGI:2686394]	-
ENSMUSG00000039323	626.66	332.82	671.87	464.25	4662.22	1139.54	543.78	2088.67	-1.94	0.04	0.31	Igfbp2	1	72824503	72852474	+	1847	protein_coding	insulin-like growth factor binding protein 2 [Source:MGI Symbol;Acc:MGI:96437]	-
ENSMUSG00000028883	59.34	37.92	37.16	245.42	193.97	75.09	44.81	171.49	-1.93	1.04003467904876e-05	0	Sema3a	5	13125414	13602565	+	13868	protein_coding	sema domain, immunoglobulin domain (Ig), short basic domain, secreted, (semaphorin) 3A [Source:MGI Symbol;Acc:MGI:107558]	-
ENSMUSG00000060988	80.92	270.68	52.81	476.52	534.91	532.73	134.8	514.72	-1.93	0.01	0.1	Galnt13	2	54436317	55118309	+	7810	protein_coding	polypeptide N-acetylgalactosaminyltransferase 13 [Source:MGI Symbol;Acc:MGI:2139447]	-
ENSMUSG00000026303	14.39	20.01	16.63	58.29	39.99	94.37	17.01	64.22	-1.92	2.37050876328606e-05	0	Mlph	1	90915085	90951142	+	5357	protein_coding	melanophilin [Source:MGI Symbol;Acc:MGI:2176380]	-
ENSMUSG00000044708	29.67	64.25	54.77	324.16	63.99	174.53	49.56	187.56	-1.92	0	0.02	Kcnj10	1	172341210	172374085	+	5407	protein_coding	potassium inwardly-rectifying channel, subfamily J, member 10 [Source:MGI Symbol;Acc:MGI:1194504]	-
ENSMUSG00000078706	1.8	10.53	2.93	28.63	20	8.12	5.09	18.92	-1.92	0.03	0.25	Gm53	11	96251105	96264868	+	3980	lincRNA	predicted gene 53 [Source:MGI Symbol;Acc:MGI:2684899]	-
ENSMUSG00000070732	3.6	5.27	1.96	27.61	5	8.12	3.61	13.58	-1.92	0.04	0.32	Rbm44	1	91145089	91170795	+	6518	protein_coding	RNA binding motif protein 44 [Source:MGI Symbol;Acc:MGI:2685663]	-
ENSMUSG00000085174	3.6	1.05	1.96	6.14	9	10.15	2.2	8.43	-1.91	0.05	1	Gm16206	3	53452619	53457797	+	1966	antisense	predicted gene 16206 [Source:MGI Symbol;Acc:MGI:3801870]	-
ENSMUSG00000030623	4.5	4.21	2.93	12.27	12	19.28	3.88	14.52	-1.9	0.01	0.16	Prss23os	7	89510007	89511873	+	1592	antisense	protease, serine 23, opposite strand [Source:MGI Symbol;Acc:MGI:1916654]	-
ENSMUSG00000022861	32.37	46.34	37.16	194.29	58.99	176.56	38.62	143.28	-1.89	2.30187093488972e-05	0	Dgkg	16	22468461	22657221	-	9255	protein_coding	diacylglycerol kinase, gamma [Source:MGI Symbol;Acc:MGI:105060]	-
ENSMUSG00000049555	8.09	12.64	15.65	69.54	13	51.75	12.13	44.76	-1.89	0	0.09	Tmie	9	110865711	110880113	-	3094	protein_coding	transmembrane inner ear [Source:MGI Symbol;Acc:MGI:2159400]	-
ENSMUSG00000021469	23.38	51.61	12.71	227.01	29	67.99	29.23	108	-1.89	0.01	0.13	Msx2	13	53466884	53473074	-	3279	protein_coding	msh homeobox 2 [Source:MGI Symbol;Acc:MGI:97169]	Homeobox
ENSMUSG00000033491	22.48	69.51	10.76	267.91	43.99	69	34.25	126.97	-1.89	0.01	0.16	Prss35	9	86743649	86758443	+	3444	protein_coding	protease, serine 35 [Source:MGI Symbol;Acc:MGI:2444800]	-
ENSMUSG00000072680	8.09	14.75	8.8	20.45	6	90.31	10.55	38.92	-1.89	0.03	0.27	Tmem254c	14	26063919	26067355	-	1582	protein_coding	transmembrane protein 254c [Source:MGI Symbol;Acc:MGI:3711260]	-
ENSMUSG00000108659	1.8	2.11	2.93	9.2	7	9.13	2.28	8.44	-1.89	0.04	1	Gm34121	7	56038866	56049974	-	4853	processed_transcript	predicted gene, 34121 [Source:MGI Symbol;Acc:MGI:5593280]	-
ENSMUSG00000058297	4.5	11.59	2.93	41.93	7	20.29	6.34	23.07	-1.87	0.03	0.25	Spock2	10	60106219	60135198	+	5533	protein_coding	sparc/osteonectin, cwcv and kazal-like domains proteoglycan 2 [Source:MGI Symbol;Acc:MGI:1891351]	-
ENSMUSG00000037660	4.5	15.8	0.98	18.41	15	43.63	7.09	25.68	-1.87	0.03	0.28	Gdf7	12	8297918	8301954	-	1423	protein_coding	growth differentiation factor 7 [Source:MGI Symbol;Acc:MGI:95690]	-
ENSMUSG00000041540	7.19	4.21	6.85	17.38	27	22.32	6.08	22.23	-1.86	0	0.07	Sox5	6	143828425	144781977	-	14376	protein_coding	SRY (sex determining region Y)-box 5 [Source:MGI Symbol;Acc:MGI:98367]	HMG
ENSMUSG00000031849	216.68	641.42	133	554.24	1354.77	1680.39	330.37	1196.47	-1.86	0.02	0.22	Comp	8	70373558	70382066	+	2967	protein_coding	cartilage oligomeric matrix protein [Source:MGI Symbol;Acc:MGI:88469]	-
ENSMUSG00000045871	12.59	17.9	6.85	57.26	21	55.81	12.45	44.69	-1.85	0	0.05	Slitrk6	14	110748580	110755149	-	4240	protein_coding	SLIT and NTRK-like family, member 6 [Source:MGI Symbol;Acc:MGI:2443198]	-
ENSMUSG00000043498	4.5	5.27	2.93	14.32	9	22.32	4.23	15.21	-1.85	0.01	0.19	9330132A10Rik	18	89293502	89297229	-	3727	pseudogene	RIKEN cDNA 9330132A10 gene [Source:MGI Symbol;Acc:MGI:2442380]	-
ENSMUSG00000062609	20.68	36.86	28.36	39.88	114.98	151.19	28.63	102.02	-1.84	0	0.02	Kcnj15	16	95257558	95300260	+	6313	protein_coding	potassium inwardly-rectifying channel, subfamily J, member 15 [Source:MGI Symbol;Acc:MGI:1310000]	-
ENSMUSG00000030607	10.79	1.05	9.78	33.74	7	37.54	7.21	26.1	-1.84	0.03	0.28	Acan	7	79053483	79115099	+	7469	protein_coding	aggrecan [Source:MGI Symbol;Acc:MGI:99602]	-
ENSMUSG00000097133	1.8	5.27	5.87	10.23	14	21.31	4.31	15.18	-1.83	0.02	0.21	Gm26628	6	71961145	71963775	-	1719	antisense	predicted gene, 26628 [Source:MGI Symbol;Acc:MGI:5477122]	-
ENSMUSG00000027966	735.45	577.17	635.68	2541.1	1930.68	2387.66	649.43	2286.48	-1.82	3.30976374732001e-28	2.56639080967193e-24	Col11a1	3	114030540	114220718	+	12744	protein_coding	collagen, type XI, alpha 1 [Source:MGI Symbol;Acc:MGI:88446]	-
ENSMUSG00000025789	26.97	10.53	22.49	109.42	47.99	55.81	20	71.07	-1.82	0	0.01	St8sia2	7	73939119	74013690	-	5384	protein_coding	ST8 alpha-N-acetyl-neuraminide alpha-2,8-sialyltransferase 2 [Source:MGI Symbol;Acc:MGI:106020]	-
ENSMUSG00000025092	41.36	57.93	29.34	153.39	114.98	181.64	42.87	150	-1.81	3.89203631468061e-08	2.23046545624782e-05	Hspa12a	19	58795751	58860984	-	5733	protein_coding	heat shock protein 12A [Source:MGI Symbol;Acc:MGI:1920692]	-
ENSMUSG00000053395	2.7	8.43	0.98	21.47	10	10.15	4.03	13.87	-1.8	0.05	0.33	Cacng8	7	3390683	3415648	+	2345	protein_coding	calcium channel, voltage-dependent, gamma subunit 8 [Source:MGI Symbol;Acc:MGI:1932376]	-
ENSMUSG00000102496	2.7	5.27	5.87	8.18	14	25.37	4.61	15.85	-1.79	0.02	0.23	Gm36989	18	35574907	35577066	+	2160	TEC	predicted gene, 36989 [Source:MGI Symbol;Acc:MGI:5610217]	-
ENSMUSG00000028011	1.8	2.11	4.89	8.18	11	11.16	2.93	10.11	-1.79	0.04	0.31	Tdo2	3	81957090	81976202	-	3881	protein_coding	tryptophan 2,3-dioxygenase [Source:MGI Symbol;Acc:MGI:1928486]	-
ENSMUSG00000048482	36.86	55.82	48.9	198.38	111.98	174.53	47.19	161.63	-1.78	1.69821451390668e-08	1.25409098484118e-05	Bdnf	2	109674700	109727007	+	6217	protein_coding	brain derived neurotrophic factor [Source:MGI Symbol;Acc:MGI:88145]	-
ENSMUSG00000069267	10.79	8.43	1.96	29.65	20	23.34	7.06	24.33	-1.78	0.01	0.12	Hist1h3b	13	23752267	23752886	+	620	protein_coding	histone cluster 1, H3b [Source:MGI Symbol;Acc:MGI:2448319]	-
ENSMUSG00000106251	3.6	3.16	6.85	14.32	12	20.29	4.53	15.54	-1.78	0.01	0.18	Gm42658	3	104826330	104827904	-	1575	sense_intronic	predicted gene 42658 [Source:MGI Symbol;Acc:MGI:5662795]	-
ENSMUSG00000044676	1.8	3.16	3.91	8.18	11	11.16	2.96	10.11	-1.78	0.04	0.3	Zfp612	8	110079746	110092741	+	6083	protein_coding	zinc finger protein 612 [Source:MGI Symbol;Acc:MGI:2443465]	zf-C2H2
ENSMUSG00000104761	1.8	3.16	4.89	9.2	8	16.24	3.28	11.15	-1.77	0.04	0.3	Gm43511	5	100798749	100801045	+	2297	TEC	predicted gene 43511 [Source:MGI Symbol;Acc:MGI:5663648]	-
ENSMUSG00000090582	3.6	8.43	4.89	18.41	12	26.38	5.64	18.93	-1.76	0.01	0.16	Gm17024	12	40209487	40211073	-	634	sense_intronic	predicted gene 17024 [Source:MGI Symbol;Acc:MGI:4937851]	-
ENSMUSG00000053101	10.79	34.76	16.63	144.18	11	54.8	20.72	69.99	-1.76	0.02	0.24	Gpr141	13	19749682	19824257	-	5974	protein_coding	G protein-coupled receptor 141 [Source:MGI Symbol;Acc:MGI:2672983]	-
ENSMUSG00000029093	120.48	102.16	58.68	375.28	257.96	316.6	93.77	316.61	-1.75	1.86045589452463e-09	2.06085357230628e-06	Sorcs2	5	36017180	36398139	-	8802	protein_coding	sortilin-related VPS10 domain containing receptor 2 [Source:MGI Symbol;Acc:MGI:1932289]	-
ENSMUSG00000025089	5.39	5.27	7.82	34.77	6	21.31	6.16	20.69	-1.75	0.02	0.24	Gfra1	19	58235604	58455909	-	5476	protein_coding	glial cell line derived neurotrophic factor family receptor alpha 1 [Source:MGI Symbol;Acc:MGI:1100842]	-
ENSMUSG00000049630	6.29	10.53	7.82	28.63	28	25.37	8.22	27.33	-1.74	0	0.04	C1ql3	2	13003457	13011806	-	2535	protein_coding	C1q-like 3 [Source:MGI Symbol;Acc:MGI:2387350]	-
ENSMUSG00000024376	27.87	67.41	50.85	216.79	94.98	167.43	48.71	159.73	-1.72	2.63866493475696e-05	0	Epb41l4a	18	33796327	34007206	-	3853	protein_coding	erythrocyte membrane protein band 4.1 like 4a [Source:MGI Symbol;Acc:MGI:103007]	-
ENSMUSG00000105748	8.09	10.53	2.93	21.47	12	37.54	7.19	23.67	-1.72	0.02	0.19	Gm43088	3	137897144	137899490	+	2347	TEC	predicted gene 43088 [Source:MGI Symbol;Acc:MGI:5663225]	-
ENSMUSG00000103697	11.69	21.06	15.65	10.23	56.99	90.31	16.13	52.51	-1.71	0.01	0.18	Gm38020	X	103576426	103581101	-	4676	TEC	predicted gene, 38020 [Source:MGI Symbol;Acc:MGI:5611248]	-
ENSMUSG00000087340	3.6	8.43	4.89	31.7	14	9.13	5.64	18.28	-1.71	0.03	0.25	Gm15228	X	167164097	167171278	+	3440	lincRNA	predicted gene 15228 [Source:MGI Symbol;Acc:MGI:3705118]	-
ENSMUSG00000027750	4142.09	4137.09	3882.55	19721.4	9448.41	10429.4	4053.91	13199.7	-1.7	8.86623838273654e-11	1.52775138710531e-07	Postn	3	54361109	54391037	+	8702	protein_coding	periostin, osteoblast specific factor [Source:MGI Symbol;Acc:MGI:1926321]	-
ENSMUSG00000032911	133.96	32.65	87.04	197.36	228.96	400.82	84.55	275.71	-1.7	0	0.01	Cspg4	9	56865033	56899870	+	11931	protein_coding	chondroitin sulfate proteoglycan 4 [Source:MGI Symbol;Acc:MGI:2153093]	-
ENSMUSG00000054626	35.96	20.01	16.63	73.63	40.99	119.74	24.2	78.12	-1.69	0	0.03	Xlr	X	53777118	53797706	-	2333	protein_coding	X-linked lymphocyte-regulated [Source:MGI Symbol;Acc:MGI:98976]	-
ENSMUSG00000029597	2.7	4.21	2.93	11.25	13	7.1	3.28	10.45	-1.68	0.04	0.32	Sds	5	120476526	120483932	+	1694	protein_coding	serine dehydratase [Source:MGI Symbol;Acc:MGI:98270]	-
ENSMUSG00000019775	73.73	57.93	85.08	380.4	123.98	184.68	72.25	229.69	-1.67	3.71439184488269e-05	0	Rgs17	10	5825663	5922400	-	8298	protein_coding	regulator of G-protein signaling 17 [Source:MGI Symbol;Acc:MGI:1927469]	-
ENSMUSG00000022371	36.86	45.29	22.49	65.44	59.99	207	34.88	110.81	-1.67	0	0.05	Col14a1	15	55307750	55520803	+	7013	protein_coding	collagen, type XIV, alpha 1 [Source:MGI Symbol;Acc:MGI:1341272]	-
ENSMUSG00000001510	10.79	16.85	1.96	33.74	22	37.54	9.87	31.1	-1.66	0.01	0.18	Dlx3	11	95120119	95125296	+	2607	protein_coding	distal-less homeobox 3 [Source:MGI Symbol;Acc:MGI:94903]	Homeobox
ENSMUSG00000061615	3.6	7.37	2.93	19.43	8	16.24	4.63	14.55	-1.66	0.03	0.28	Hist1h2ab	13	23751126	23751598	+	473	protein_coding	histone cluster 1, H2ab [Source:MGI Symbol;Acc:MGI:2448306]	-
ENSMUSG00000063430	17.98	6.32	13.69	17.38	40.99	61.9	12.66	40.09	-1.65	0.01	0.13	Wscd2	5	113490333	113589725	+	15332	protein_coding	WSC domain containing 2 [Source:MGI Symbol;Acc:MGI:2445030]	-
ENSMUSG00000073433	8.99	8.43	2.93	17.38	13	33.49	6.78	21.29	-1.65	0.02	0.21	Arhgdig	17	26196226	26207786	-	3252	protein_coding	Rho GDP dissociation inhibitor (GDI) gamma [Source:MGI Symbol;Acc:MGI:108430]	-
ENSMUSG00000030671	132.17	181.16	109.53	455.05	425.93	432.27	140.95	437.75	-1.64	2.35243873748362e-14	9.12040498522401e-11	Pde3b	7	114415281	114539251	+	9114	protein_coding	phosphodiesterase 3B, cGMP-inhibited [Source:MGI Symbol;Acc:MGI:1333863]	-
ENSMUSG00000048142	30.57	57.93	27.38	222.92	36.99	101.47	38.63	120.46	-1.64	0	0.1	Nat8l	5	33995984	34005916	+	6670	protein_coding	N-acetyltransferase 8-like [Source:MGI Symbol;Acc:MGI:2447776]	-
ENSMUSG00000026018	16.18	24.22	15.65	59.31	53.99	58.85	18.69	57.38	-1.63	1.33829112275103e-05	0	Ica1l	1	59982490	60043184	-	5356	protein_coding	islet cell autoantigen 1-like [Source:MGI Symbol;Acc:MGI:1917625]	-
ENSMUSG00000063558	54.84	150.61	38.14	329.27	142.98	279.05	81.2	250.43	-1.63	0	0.04	Aox1	1	58029931	58106413	+	8690	protein_coding	aldehyde oxidase 1 [Source:MGI Symbol;Acc:MGI:88035]	-
ENSMUSG00000027560	20.68	10.53	14.67	73.63	26	43.63	15.29	47.75	-1.63	0	0.06	Dok5	2	170731807	170879769	+	1768	protein_coding	docking protein 5 [Source:MGI Symbol;Acc:MGI:1924079]	-
ENSMUSG00000032420	35.06	32.65	23.47	166.68	48.99	63.93	30.4	93.2	-1.62	0	0.05	Nt5e	9	88327197	88372092	+	8602	protein_coding	5' nucleotidase, ecto [Source:MGI Symbol;Acc:MGI:99782]	-
ENSMUSG00000040666	6.29	15.8	3.91	27.61	30.99	20.29	8.67	26.3	-1.62	0.01	0.16	Sh3bgr	16	96200450	96228935	+	1570	protein_coding	SH3-binding domain glutamic acid-rich protein [Source:MGI Symbol;Acc:MGI:1354740]	-
ENSMUSG00000031137	14.39	8.43	11.74	31.7	41.99	32.47	11.52	35.39	-1.61	0	0.03	Fgf13	X	59062145	59568071	-	4019	protein_coding	fibroblast growth factor 13 [Source:MGI Symbol;Acc:MGI:109178]	-
ENSMUSG00000003411	23.38	41.08	19.56	142.14	25	88.28	28	85.14	-1.61	0.01	0.12	Rab3b	4	108879063	108943324	+	3524	protein_coding	RAB3B, member RAS oncogene family [Source:MGI Symbol;Acc:MGI:1917158]	-
ENSMUSG00000023336	13.49	10.53	6.85	10.23	26	57.84	10.29	31.35	-1.6	0.02	0.23	Wfdc1	8	119666365	119688222	+	1539	protein_coding	WAP four-disulfide core domain 1 [Source:MGI Symbol;Acc:MGI:1915116]	-
ENSMUSG00000019577	813.67	1074.29	530.06	4689.52	987.83	1640.82	806.01	2439.39	-1.6	0.03	0.27	Pdk4	6	5483351	5496309	-	3511	protein_coding	pyruvate dehydrogenase kinase, isoenzyme 4 [Source:MGI Symbol;Acc:MGI:1351481]	-
ENSMUSG00000024304	490.9	591.92	471.38	2279.32	900.85	1500.78	518.07	1560.32	-1.59	1.0273556332648e-07	4.8279488365668e-05	Cdh2	18	16588877	16809246	-	8066	protein_coding	cadherin 2 [Source:MGI Symbol;Acc:MGI:88355]	-
ENSMUSG00000020963	26.97	56.87	8.8	36.81	162.97	78.13	30.88	92.64	-1.59	0.02	0.2	Tshr	12	91384563	91549808	+	6012	protein_coding	thyroid stimulating hormone receptor [Source:MGI Symbol;Acc:MGI:98849]	-
ENSMUSG00000044916	1.8	6.32	6.85	10.23	13	21.31	4.99	14.84	-1.59	0.04	0.31	1700029I15Rik	2	92382538	92385708	+	1348	protein_coding	RIKEN cDNA 1700029I15 gene [Source:MGI Symbol;Acc:MGI:1916742]	-
ENSMUSG00000036136	15.28	21.06	12.71	39.88	59.99	46.68	16.35	48.85	-1.58	0	0.01	Fam110c	12	31073861	31080251	+	3088	protein_coding	family with sequence similarity 110, member C [Source:MGI Symbol;Acc:MGI:1918813]	-
ENSMUSG00000038156	10.79	10.53	7.82	26.59	20	40.59	9.72	29.06	-1.58	0	0.09	Spon1	7	113765998	114043370	+	10382	protein_coding	spondin 1, (f-spondin) extracellular matrix protein [Source:MGI Symbol;Acc:MGI:2385287]	-
ENSMUSG00000053004	5.39	14.75	3.91	31.7	12	27.4	8.02	23.7	-1.58	0.03	0.25	Hrh1	6	114397936	114483296	+	4450	protein_coding	histamine receptor H1 [Source:MGI Symbol;Acc:MGI:107619]	-
ENSMUSG00000047104	8.09	2.11	6.85	9.2	20	22.32	5.68	17.17	-1.58	0.03	0.28	Pbp2	6	135309127	135310405	-	1279	protein_coding	phosphatidylethanolamine binding protein 2 [Source:MGI Symbol;Acc:MGI:1923650]	-
ENSMUSG00000002550	120.48	116.91	385.32	644.22	669.89	534.76	207.57	616.29	-1.57	0	0.01	Uck1	2	32255002	32260159	-	2751	protein_coding	uridine-cytidine kinase 1 [Source:MGI Symbol;Acc:MGI:98904]	-
ENSMUSG00000028128	183.41	303.33	140.83	518.45	864.85	464.75	209.19	616.02	-1.56	2.16353270908386e-06	0	F3	3	121723537	121735048	+	2527	protein_coding	coagulation factor III [Source:MGI Symbol;Acc:MGI:88381]	-
ENSMUSG00000031963	19.78	43.18	29.34	123.73	62.99	84.22	30.77	90.31	-1.56	0	0.01	Bmper	9	23223076	23485200	+	4833	protein_coding	BMP-binding endothelial regulator [Source:MGI Symbol;Acc:MGI:1920480]	-
ENSMUSG00000095545	8.99	9.48	5.87	27.61	19	25.37	8.11	23.99	-1.56	0	0.1	Zfp969	2	175692223	175703646	-	1758	protein_coding	zinc finger protein 969 [Source:MGI Symbol;Acc:MGI:3782422]	zf-C2H2
ENSMUSG00000052415	6.29	16.85	4.89	26.59	32.99	22.32	9.35	27.3	-1.56	0.01	0.16	Tchh	3	93442330	93449077	+	5823	protein_coding	trichohyalin [Source:MGI Symbol;Acc:MGI:2177944]	-
ENSMUSG00000097495	6.29	7.37	4.89	21.47	15	18.27	6.19	18.25	-1.56	0.01	0.17	Gm26651	13	51973214	51976583	+	2325	lincRNA	predicted gene, 26651 [Source:MGI Symbol;Acc:MGI:5477145]	-
ENSMUSG00000103313	9.89	6.32	9.78	12.27	21	43.63	8.66	25.63	-1.56	0.02	0.21	Gm38357	3	51231917	51234380	+	2464	TEC	predicted gene, 38357 [Source:MGI Symbol;Acc:MGI:5611585]	-
ENSMUSG00000044288	16.18	1.05	19.56	24.54	33.99	47.69	12.27	35.41	-1.52	0.04	0.3	Cnr1	4	33924593	33948831	+	6444	protein_coding	cannabinoid receptor 1 (brain) [Source:MGI Symbol;Acc:MGI:104615]	-
ENSMUSG00000044349	17.08	20.01	22.49	51.13	24	94.37	19.86	56.5	-1.51	0.01	0.1	Snhg11	2	158375638	158386145	+	8521	protein_coding	small nucleolar RNA host gene 11 [Source:MGI Symbol;Acc:MGI:2441845]	-
ENSMUSG00000044362	8.99	4.21	1.96	14.32	12	17.25	5.05	14.52	-1.51	0.05	0.34	Ccdc89	7	90426577	90428669	+	2093	protein_coding	coiled-coil domain containing 89 [Source:MGI Symbol;Acc:MGI:1917304]	-
ENSMUSG00000039542	193.3	235.92	237.65	1025.64	338.94	524.61	222.29	629.73	-1.5	2.37354868900696e-05	0	Ncam1	9	49502136	49798925	-	8664	protein_coding	neural cell adhesion molecule 1 [Source:MGI Symbol;Acc:MGI:97281]	-
ENSMUSG00000019899	52.15	33.7	53.79	169.75	74.99	152.21	46.55	132.31	-1.5	7.01646452042977e-05	0.01	Lama2	10	26980036	27619758	-	16338	protein_coding	laminin, alpha 2 [Source:MGI Symbol;Acc:MGI:99912]	-
ENSMUSG00000037440	52.15	88.47	34.23	311.89	79.99	102.49	58.28	164.79	-1.5	0	0.1	Vnn1	10	23894688	23905343	+	2416	protein_coding	vanin 1 [Source:MGI Symbol;Acc:MGI:108395]	-
ENSMUSG00000031425	13.49	22.12	10.76	55.22	10	65.96	15.45	43.72	-1.5	0.03	0.26	Plp1	X	136822671	136839733	+	5551	protein_coding	proteolipid protein (myelin) 1 [Source:MGI Symbol;Acc:MGI:97623]	-
ENSMUSG00000085913	4.5	5.27	4.89	8.18	13	20.29	4.88	13.82	-1.5	0.04	0.32	Gm15601	14	45563834	45598512	+	4323	antisense	predicted gene 15601 [Source:MGI Symbol;Acc:MGI:3783048]	-
ENSMUSG00000097754	8.09	17.9	7.82	34.77	29.99	29.43	11.27	31.4	-1.49	0	0.1	Ptgs2os2	1	150159043	150164948	-	1745	lincRNA	prostaglandin-endoperoxide synthase 2, opposite strand 2 [Source:MGI Symbol;Acc:MGI:5477181]	-
ENSMUSG00000028539	10.79	21.06	4.89	48.06	23	31.46	12.25	34.17	-1.49	0.01	0.19	Artn	4	117926162	117929763	-	2405	protein_coding	artemin [Source:MGI Symbol;Acc:MGI:1333791]	-
ENSMUSG00000021373	14.39	25.28	12.71	60.33	34.99	49.72	17.46	48.35	-1.48	0	0.04	Cap2	13	46501848	46650281	+	4159	protein_coding	CAP, adenylate cyclase-associated protein, 2 (yeast) [Source:MGI Symbol;Acc:MGI:1914502]	-
ENSMUSG00000040714	8.09	6.32	4.89	18.41	19	16.24	6.43	17.88	-1.47	0.02	0.2	Klc3	7	19394437	19404104	-	2647	protein_coding	kinesin light chain 3 [Source:MGI Symbol;Acc:MGI:1277971]	-
ENSMUSG00000028020	29.67	41.08	37.16	104.3	74.99	116.69	35.97	98.66	-1.46	4.4249059389408e-06	0	Glrb	3	80843599	80913660	-	4655	protein_coding	glycine receptor, beta subunit [Source:MGI Symbol;Acc:MGI:95751]	-
ENSMUSG00000038296	418.08	480.27	251.34	1397.86	617.9	1148.67	383.23	1054.81	-1.46	6.65648419145958e-06	0	Galnt18	7	111471661	111779977	-	2575	protein_coding	polypeptide N-acetylgalactosaminyltransferase 18 [Source:MGI Symbol;Acc:MGI:2446239]	-
ENSMUSG00000053886	59.34	35.81	25.43	53.17	121.98	156.27	40.19	110.47	-1.46	0	0.06	Sh2d4a	8	68276567	68347699	+	2723	protein_coding	SH2 domain containing 4A [Source:MGI Symbol;Acc:MGI:1919531]	-
ENSMUSG00000078956	51.25	152.72	38.14	339.49	94.98	225.27	80.7	219.92	-1.45	0.01	0.14	Gm14221	2	160568379	160619971	-	1667	lincRNA	predicted gene 14221 [Source:MGI Symbol;Acc:MGI:3650696]	-
ENSMUSG00000026725	477.41	835.21	568.2	2749.7	889.85	1464.25	626.94	1701.27	-1.44	8.54720676150899e-05	0.01	Tnn	1	160085029	160153580	-	5817	protein_coding	tenascin N [Source:MGI Symbol;Acc:MGI:2665790]	-
ENSMUSG00000061048	15.28	16.85	9.78	48.06	33.99	31.46	13.97	37.84	-1.44	0	0.06	Cdh3	8	106510891	106557297	+	4384	protein_coding	cadherin 3 [Source:MGI Symbol;Acc:MGI:88356]	-
ENSMUSG00000003452	8.09	8.43	5.87	24.54	9	27.4	7.46	20.31	-1.44	0.03	0.27	Bicd1	6	149408886	149563329	+	27373	protein_coding	BICD cargo adaptor 1 [Source:MGI Symbol;Acc:MGI:1101760]	-
ENSMUSG00000024935	8.99	7.37	13.69	40.9	20	20.29	10.02	27.06	-1.43	0.01	0.18	Slc1a1	19	28835049	28913960	+	6170	protein_coding	solute carrier family 1 (neuronal/epithelial high affinity glutamate transporter, system Xag), member 1 [Source:MGI Symbol;Acc:MGI:105083]	-
ENSMUSG00000041324	2011.26	2120.15	1430.77	4868.47	3293.45	6707.36	1854.06	4956.43	-1.42	7.01144946094745e-08	3.50753413678623e-05	Inhba	13	16011851	16031621	+	6390	protein_coding	inhibin beta-A [Source:MGI Symbol;Acc:MGI:96570]	-
ENSMUSG00000027536	23.38	20.01	26.41	40.9	54.99	90.31	23.26	62.07	-1.41	0	0.04	Chmp4c	3	10366907	10428856	+	10087	protein_coding	charged multivesicular body protein 4C [Source:MGI Symbol;Acc:MGI:1913621]	-
ENSMUSG00000047842	17.08	22.12	10.76	51.13	30.99	50.74	16.65	44.29	-1.41	0	0.06	Diras2	13	52504380	52531279	-	4786	protein_coding	DIRAS family, GTP-binding RAS-like 2 [Source:MGI Symbol;Acc:MGI:1915453]	-
ENSMUSG00000057359	15.28	21.06	8.8	41.93	28	49.72	15.05	39.88	-1.41	0	0.1	Gm17494	3	122255958	122293720	-	8421	processed_transcript	predicted gene, 17494 [Source:MGI Symbol;Acc:MGI:4937128]	-
ENSMUSG00000087595	6.29	11.59	3.91	14.32	23	20.29	7.26	19.2	-1.41	0.03	0.27	1810012K08Rik	2	26138546	26139543	+	574	lincRNA	RIKEN cDNA 1810012K08 gene [Source:MGI Symbol;Acc:MGI:1916345]	-
ENSMUSG00000050751	12.59	15.8	23.47	94.08	15	28.41	17.29	45.83	-1.41	0.04	0.31	Pgbd5	8	124369049	124439658	-	4197	protein_coding	piggyBac transposable element derived 5 [Source:MGI Symbol;Acc:MGI:2429955]	-
ENSMUSG00000032085	41.36	44.24	75.3	159.52	113.98	150.18	53.63	141.23	-1.4	9.78691119765943e-06	0	Tagln	9	45929619	45936058	-	1988	protein_coding	transgelin [Source:MGI Symbol;Acc:MGI:106012]	-
ENSMUSG00000053178	6.29	11.59	7.82	27.61	18	21.31	8.57	22.31	-1.39	0.01	0.19	Mterf1b	5	4192367	4197651	+	1368	protein_coding	mitochondrial transcription termination factor 1b [Source:MGI Symbol;Acc:MGI:3704243]	-
ENSMUSG00000055782	193.3	405.49	190.7	664.67	610.9	780.33	263.17	685.3	-1.38	3.78978326799921e-06	0	Abcd2	15	91145871	91191799	-	5946	protein_coding	ATP-binding cassette, sub-family D (ALD), member 2 [Source:MGI Symbol;Acc:MGI:1349467]	-
ENSMUSG00000059493	104.29	127.44	77.26	233.15	211.96	345.01	103	263.37	-1.36	1.54387907738497e-06	0	Nhs	X	161833296	162159730	-	8805	protein_coding	NHS actin remodeling regulator [Source:MGI Symbol;Acc:MGI:2684894]	-
ENSMUSG00000033174	147.45	99	119.31	432.55	233.96	273.98	121.92	313.5	-1.36	2.21657598070108e-06	0	Mgll	6	88724412	88828360	+	5077	protein_coding	monoglyceride lipase [Source:MGI Symbol;Acc:MGI:1346042]	-
ENSMUSG00000032076	705.78	1149.07	766.73	3377.56	1163.8	2177.61	873.86	2239.66	-1.36	7.73007826517185e-05	0.01	Cadm1	9	47530173	47857637	+	10440	protein_coding	cell adhesion molecule 1 [Source:MGI Symbol;Acc:MGI:1889272]	-
ENSMUSG00000052504	67.43	45.29	47.92	89.99	223.96	98.43	53.55	137.46	-1.36	0	0.04	Epha3	16	63543534	63864175	-	8692	protein_coding	Eph receptor A3 [Source:MGI Symbol;Acc:MGI:99612]	-
ENSMUSG00000026768	196	153.77	158.43	267.91	537.91	493.16	169.4	432.99	-1.35	1.52397137193494e-06	0	Itga8	2	12106632	12301922	-	7368	protein_coding	integrin alpha 8 [Source:MGI Symbol;Acc:MGI:109442]	-
ENSMUSG00000032625	177.12	174.84	174.08	556.28	235.96	552.01	175.35	448.08	-1.35	1.75560647487449e-05	0	Thsd7a	6	12311610	12749410	-	13737	protein_coding	thrombospondin, type I, domain containing 7A [Source:MGI Symbol;Acc:MGI:2685683]	-
ENSMUSG00000068417	17.98	27.38	15.65	53.17	58.99	42.62	20.34	51.59	-1.35	0	0.03	Pnp2	14	50955992	50964749	+	1587	protein_coding	purine-nucleoside phosphorylase 2 [Source:MGI Symbol;Acc:MGI:3712328]	-
ENSMUSG00000034275	35.96	68.46	41.07	115.55	91.98	159.31	48.5	122.28	-1.34	0	0.01	Igsf9b	9	27299204	27357546	+	16686	protein_coding	immunoglobulin superfamily, member 9B [Source:MGI Symbol;Acc:MGI:2685354]	-
ENSMUSG00000042686	28.77	41.08	16.63	59.31	65.99	92.34	28.82	72.55	-1.34	0	0.04	Jph1	1	16964560	17097889	-	4998	protein_coding	junctophilin 1 [Source:MGI Symbol;Acc:MGI:1891495]	-
ENSMUSG00000024803	98	198.01	87.04	482.65	286.95	194.83	127.68	321.48	-1.33	0	0.04	Ankrd1	19	36111965	36119844	-	1765	protein_coding	ankyrin repeat domain 1 (cardiac muscle) [Source:MGI Symbol;Acc:MGI:1097717]	-
ENSMUSG00000049281	22.48	7.37	18.58	72.6	20	29.43	16.14	40.68	-1.33	0.04	0.3	Scn3b	9	40269217	40291618	+	5461	protein_coding	sodium channel, voltage-gated, type III, beta [Source:MGI Symbol;Acc:MGI:1918882]	-
ENSMUSG00000018648	10.79	10.53	11.74	52.15	13	18.27	11.02	27.8	-1.33	0.04	0.32	Dusp14	11	84048041	84069261	-	1945	protein_coding	dual specificity phosphatase 14 [Source:MGI Symbol;Acc:MGI:1927168]	-
ENSMUSG00000110062	3.6	11.59	6.85	22.5	13	19.28	7.34	18.26	-1.33	0.05	0.33	B430319F04Rik	7	110766677	110769345	-	2669	TEC	RIKEN cDNA B430319F04 gene [Source:MGI Symbol;Acc:MGI:3588258]	-
ENSMUSG00000020140	58.44	13.69	27.38	19.43	117.98	113.65	33.17	83.69	-1.33	0.05	0.34	Lgr5	10	115450311	115587780	-	10264	protein_coding	leucine rich repeat containing G protein coupled receptor 5 [Source:MGI Symbol;Acc:MGI:1341817]	-
ENSMUSG00000039518	298.5	297.01	204.4	801.7	426.93	770.18	266.63	666.27	-1.32	1.61240281686373e-06	0	Cdsn	17	35552128	35557180	+	2678	protein_coding	corneodesmosin [Source:MGI Symbol;Acc:MGI:3505689]	-
ENSMUSG00000031613	1225.45	2729.97	1818.05	6202.93	3317.44	4794.59	1924.49	4771.66	-1.31	1.73274039298985e-05	0	Hpgd	8	56294585	56321043	+	1683	protein_coding	hydroxyprostaglandin dehydrogenase 15 (NAD) [Source:MGI Symbol;Acc:MGI:108085]	-
ENSMUSG00000040612	33.27	62.14	65.52	126.8	117.98	153.22	53.64	132.67	-1.31	3.49355096868401e-05	0	Ildr2	1	166254139	166316823	+	8251	protein_coding	immunoglobulin-like domain containing receptor 2 [Source:MGI Symbol;Acc:MGI:1196370]	-
ENSMUSG00000037624	37.76	57.93	40.1	132.93	83.99	117.71	45.26	111.54	-1.31	3.96669646393144e-05	0	Kcnk2	1	189207930	189402273	-	4943	protein_coding	potassium channel, subfamily K, member 2 [Source:MGI Symbol;Acc:MGI:109366]	-
ENSMUSG00000116656	9.89	13.69	3.91	27.61	21	19.28	9.16	22.63	-1.31	0.03	0.28	AC131339.2	16	90341595	90349642	-	1932	processed_transcript	novel transcript	-
ENSMUSG00000027978	11.69	6.32	14.67	39.88	14	27.4	10.89	27.09	-1.31	0.03	0.28	Prss12	3	123446913	123506597	+	2602	protein_coding	protease, serine 12 neurotrypsin (motopsin) [Source:MGI Symbol;Acc:MGI:1100881]	-
ENSMUSG00000034161	39.56	52.66	14.67	64.42	95.98	102.49	35.63	87.63	-1.3	0	0.1	Scx	15	76457452	76459458	+	2007	protein_coding	scleraxis [Source:MGI Symbol;Acc:MGI:102934]	bHLH
ENSMUSG00000049112	11.69	3.16	7.82	17.38	24	15.22	7.56	18.87	-1.3	0.05	0.34	Oxtr	6	112473683	112489943	-	4790	protein_coding	oxytocin receptor [Source:MGI Symbol;Acc:MGI:109147]	-
ENSMUSG00000038128	37.76	38.97	44.99	81.81	95.98	119.74	40.57	99.18	-1.29	1.1588727421601e-05	0	Camk4	18	32939041	33195767	+	12331	protein_coding	calcium/calmodulin-dependent protein kinase IV [Source:MGI Symbol;Acc:MGI:88258]	-
ENSMUSG00000023274	67.43	66.35	63.57	287.34	66.99	129.89	65.78	161.41	-1.29	0.01	0.11	Cd4	6	124864692	124888221	-	4032	protein_coding	CD4 antigen [Source:MGI Symbol;Acc:MGI:88335]	-
ENSMUSG00000050328	37.76	31.6	13.69	51.13	40.99	110.61	27.68	67.58	-1.29	0.01	0.18	Hoxc12	15	102936757	102938609	+	1031	protein_coding	homeobox C12 [Source:MGI Symbol;Acc:MGI:96194]	Homeobox
ENSMUSG00000027840	8.99	6.32	7.82	13.29	14	29.43	7.71	18.91	-1.29	0.04	0.33	Wnt2b	3	104945272	104961921	-	4201	protein_coding	wingless-type MMTV integration site family, member 2B [Source:MGI Symbol;Acc:MGI:1261834]	-
ENSMUSG00000039956	40.46	63.19	37.16	110.44	98.98	131.91	46.94	113.78	-1.28	3.00059808898818e-05	0	Mrap	16	90738207	90749785	+	1581	protein_coding	melanocortin 2 receptor accessory protein [Source:MGI Symbol;Acc:MGI:1924287]	-
ENSMUSG00000022504	18.88	32.65	33.25	62.38	48.99	92.34	28.26	67.9	-1.27	0	0.06	Ciita	16	10480059	10528418	+	9535	protein_coding	class II transactivator [Source:MGI Symbol;Acc:MGI:108445]	-
ENSMUSG00000074771	23.38	33.7	19.56	28.63	80.99	75.09	25.55	61.57	-1.27	0.01	0.14	Ankef1	2	136501910	136562091	+	7185	protein_coding	ankyrin repeat and EF-hand domain containing 1 [Source:MGI Symbol;Acc:MGI:2441685]	-
ENSMUSG00000097451	94.4	80.05	142.78	128.84	531.91	104.52	105.74	255.09	-1.27	0.02	0.22	Rian	12	109603940	109661716	+	18234	processed_transcript	RNA imprinted and accumulated in nucleus [Source:MGI Symbol;Acc:MGI:1922995]	-
ENSMUSG00000040640	20.68	8.43	14.67	17.38	45.99	42.62	14.59	35.33	-1.27	0.03	0.25	Erc2	14	27622428	28478537	+	9728	protein_coding	ELKS/RAB6-interacting/CAST family member 2 [Source:MGI Symbol;Acc:MGI:1098749]	-
ENSMUSG00000056758	71.93	95.84	38.14	217.81	129.98	144.09	68.64	163.96	-1.26	0	0.03	Hmga2	10	120361275	120476469	-	6772	protein_coding	high mobility group AT-hook 2 [Source:MGI Symbol;Acc:MGI:101761]	HMGI/HMGY
ENSMUSG00000046169	172.62	113.75	113.44	240.3	275.95	437.35	133.27	317.87	-1.25	2.18666862413257e-05	0	Adamts6	13	104287835	104496695	+	7798	protein_coding	a disintegrin-like and metallopeptidase (reprolysin type) with thrombospondin type 1 motif, 6 [Source:MGI Symbol;Acc:MGI:1347348]	-
ENSMUSG00000044749	15.28	13.69	16.63	33.74	29	45.66	15.2	36.13	-1.25	0	0.1	Abca6	11	110176820	110251776	-	5398	protein_coding	ATP-binding cassette, sub-family A (ABC1), member 6 [Source:MGI Symbol;Acc:MGI:1923434]	-
ENSMUSG00000036377	10.79	8.43	21.52	28.63	29	39.57	13.58	32.4	-1.25	0.02	0.19	C530008M17Rik	5	76656512	76873554	+	12305	protein_coding	RIKEN cDNA C530008M17 gene [Source:MGI Symbol;Acc:MGI:2444817]	-
ENSMUSG00000022096	9.89	13.69	8.8	17.38	21	38.56	10.79	25.65	-1.25	0.03	0.26	Hr	14	70552212	70573548	+	6919	protein_coding	hairless [Source:MGI Symbol;Acc:MGI:96223]	-
ENSMUSG00000022887	286.81	520.3	308.06	1252.65	841.86	539.84	371.72	878.12	-1.24	0	0.01	Masp1	16	23449417	23520815	-	9833	protein_coding	mannan-binding lectin serine peptidase 1 [Source:MGI Symbol;Acc:MGI:88492]	-
ENSMUSG00000059775	45.85	36.86	14.67	73.63	64.99	92.34	32.46	76.98	-1.24	0	0.09	Rps26-ps1	8	107439131	107439579	-	449	transcribed_processed_pseudogene	ribosomal protein S26, pseudogene 1 [Source:MGI Symbol;Acc:MGI:3704322]	-
ENSMUSG00000031202	15.28	6.32	18.58	35.79	26	33.49	13.4	31.76	-1.24	0.02	0.2	Rab39b	X	75572046	75578231	-	3401	protein_coding	RAB39B, member RAS oncogene family [Source:MGI Symbol;Acc:MGI:1915040]	-
ENSMUSG00000116908	15.28	22.12	13.69	19.43	31.99	69	17.03	40.14	-1.24	0.03	0.27	AC154232.2	16	36875140	36880234	+	5095	TEC	TEC	-
ENSMUSG00000042265	90.81	148.51	60.63	330.29	189.97	183.67	99.98	234.64	-1.23	0	0.04	Trem1	17	48232768	48246924	+	2996	protein_coding	triggering receptor expressed on myeloid cells 1 [Source:MGI Symbol;Acc:MGI:1930005]	-
ENSMUSG00000028197	12.59	26.33	8.8	32.72	39.99	38.56	15.91	37.09	-1.23	0.01	0.19	Col24a1	3	145292472	145552011	+	7621	protein_coding	collagen, type XXIV, alpha 1 [Source:MGI Symbol;Acc:MGI:1918605]	-
ENSMUSG00000082361	15.28	9.48	19.56	24.54	25	54.8	14.77	34.78	-1.23	0.02	0.24	Btc	5	91357261	91402994	-	4520	protein_coding	betacellulin, epidermal growth factor family member [Source:MGI Symbol;Acc:MGI:99439]	-
ENSMUSG00000030074	96.2	100.06	69.44	266.89	141.98	212.08	88.57	206.98	-1.22	3.67553460267858e-05	0	Gxylt2	6	100704734	100810913	+	8510	protein_coding	glucoside xylosyltransferase 2 [Source:MGI Symbol;Acc:MGI:2682940]	-
ENSMUSG00000040729	22.48	28.44	15.65	64.42	38.99	51.75	22.19	51.72	-1.22	0	0.08	Cep126	9	8076461	8134294	-	4616	protein_coding	centrosomal protein 126 [Source:MGI Symbol;Acc:MGI:2680221]	-
ENSMUSG00000034488	180.72	191.69	183.86	509.24	297.95	478.95	185.42	428.71	-1.21	2.89193763366383e-07	0	Edil3	13	88821472	89323223	+	13677	protein_coding	EGF-like repeats and discoidin I-like domains 3 [Source:MGI Symbol;Acc:MGI:1329025]	-
ENSMUSG00000036856	100.7	102.16	89.97	424.37	124.98	127.86	97.61	225.73	-1.21	0.01	0.13	Wnt4	4	137277489	137299726	+	4194	protein_coding	wingless-type MMTV integration site family, member 4 [Source:MGI Symbol;Acc:MGI:98957]	-
ENSMUSG00000022144	35.96	18.96	17.6	68.51	28	72.05	24.18	56.18	-1.21	0.02	0.2	Gdnf	15	7810846	7837575	+	3674	protein_coding	glial cell line derived neurotrophic factor [Source:MGI Symbol;Acc:MGI:107430]	-
ENSMUSG00000050556	10.79	16.85	7.82	20.45	31.99	29.43	11.82	27.29	-1.21	0.02	0.23	Kcnb1	2	167095969	167190155	-	11488	protein_coding	potassium voltage gated channel, Shab-related subfamily, member 1 [Source:MGI Symbol;Acc:MGI:96666]	-
ENSMUSG00000070407	9.89	4.21	9.78	21.47	18	16.24	7.96	18.57	-1.21	0.05	0.33	Hs3st3b1	11	63885792	63922290	-	4911	protein_coding	heparan sulfate (glucosamine) 3-O-sulfotransferase 3B1 [Source:MGI Symbol;Acc:MGI:1333853]	-
ENSMUSG00000098183	5.39	9.48	13.69	21.47	14	30.44	9.52	21.97	-1.21	0.05	0.34	Gm27010	14	61625926	61627337	-	863	lincRNA	predicted gene, 27010 [Source:MGI Symbol;Acc:MGI:5504125]	-
ENSMUSG00000032890	87.21	154.82	76.28	408.01	76.99	245.56	106.11	243.52	-1.2	0.02	0.21	Rims3	4	120854816	120896579	+	7972	protein_coding	regulating synaptic membrane exocytosis 3 [Source:MGI Symbol;Acc:MGI:2443331]	-
ENSMUSG00000015354	46.75	58.98	65.52	191.22	93.98	104.52	57.09	129.91	-1.19	0	0.03	Pcolce2	9	95637601	95698096	+	4625	protein_coding	procollagen C-endopeptidase enhancer 2 [Source:MGI Symbol;Acc:MGI:1923727]	-
ENSMUSG00000028348	20.68	28.44	12.71	56.24	53.99	30.44	20.61	46.89	-1.19	0.01	0.16	Cavin4	4	48663514	48673502	+	2054	protein_coding	caveolae associated 4 [Source:MGI Symbol;Acc:MGI:1915266]	-
ENSMUSG00000023391	23.38	25.28	9.78	58.29	27	47.69	19.48	44.32	-1.19	0.02	0.22	Dlx2	2	71543408	71546754	-	2855	protein_coding	distal-less homeobox 2 [Source:MGI Symbol;Acc:MGI:94902]	Homeobox
ENSMUSG00000063632	141.16	108.48	98.78	331.31	182.97	277.02	116.14	263.77	-1.18	2.20033013614365e-05	0	Sox11	12	27334264	27342574	-	8311	protein_coding	SRY (sex determining region Y)-box 11 [Source:MGI Symbol;Acc:MGI:98359]	HMG
ENSMUSG00000062991	53.95	58.98	70.41	183.04	121.98	109.59	61.11	138.2	-1.18	6.71465331649239e-05	0.01	Nrg1	8	31814551	32884029	-	10351	protein_coding	neuregulin 1 [Source:MGI Symbol;Acc:MGI:96083]	-
ENSMUSG00000001864	55.74	36.86	43.03	70.56	104.98	132.93	45.21	102.82	-1.18	0	0.03	Aif1l	2	31950139	31973442	+	4032	protein_coding	allograft inflammatory factor 1-like [Source:MGI Symbol;Acc:MGI:1919598]	-
ENSMUSG00000064369	35.06	64.25	47.92	93.05	94.98	143.08	49.08	110.37	-1.17	0	0.03	mt-Te	MT	14071	14139	-	69	Mt_tRNA	mitochondrially encoded tRNA glutamic acid [Source:MGI Symbol;Acc:MGI:102488]	-
ENSMUSG00000000126	26.97	16.85	20.54	46.02	36.99	61.9	21.45	48.3	-1.16	0	0.1	Wnt9a	11	59306928	59333552	+	3329	protein_coding	wingless-type MMTV integration site family, member 9A [Source:MGI Symbol;Acc:MGI:2446084]	-
ENSMUSG00000028487	13.49	17.9	21.52	29.65	37.99	49.72	17.64	39.12	-1.15	0.01	0.14	Bnc2	4	84275095	84675275	-	8174	protein_coding	basonuclin 2 [Source:MGI Symbol;Acc:MGI:2443805]	zf-C2H2
ENSMUSG00000050022	160.04	187.47	117.36	557.3	127.98	346.02	154.96	343.77	-1.15	0.01	0.15	Amz1	5	140724127	140761439	+	6697	protein_coding	archaelysin family metallopeptidase 1 [Source:MGI Symbol;Acc:MGI:2442258]	-
ENSMUSG00000115317	24.28	21.06	26.41	51.13	28	80.16	23.92	53.1	-1.15	0.01	0.18	Gm32618	15	32778904	32796006	+	1334	lincRNA	predicted gene, 32618 [Source:MGI Symbol;Acc:MGI:5591777]	-
ENSMUSG00000040473	26.97	16.85	21.52	44.99	45.99	53.78	21.78	48.26	-1.14	0	0.07	Cfap69	5	5579278	5664239	-	7905	protein_coding	cilia and flagella associated protein 69 [Source:MGI Symbol;Acc:MGI:2443778]	-
ENSMUSG00000098188	213.98	325.45	250.36	897.82	257.96	587.53	263.26	581.1	-1.14	0	0.08	Sowahc	10	59221953	59226434	+	4482	protein_coding	sosondowah ankyrin repeat domain family member C [Source:MGI Symbol;Acc:MGI:3606051]	-
ENSMUSG00000056486	33.27	16.85	36.18	73.63	46.99	71.03	28.77	63.88	-1.14	0	0.1	Chn1	2	73610660	73775346	-	6365	protein_coding	chimerin 1 [Source:MGI Symbol;Acc:MGI:1915674]	-
ENSMUSG00000038267	34.17	35.81	18.58	82.83	30.99	81.18	29.52	65	-1.14	0.02	0.21	Slc22a23	13	34179158	34345182	-	6386	protein_coding	solute carrier family 22, member 23 [Source:MGI Symbol;Acc:MGI:1920352]	-
ENSMUSG00000025321	11.69	12.64	14.67	16.36	30.99	38.56	13	28.64	-1.14	0.03	0.27	Itgb8	12	119158022	119238802	-	11060	protein_coding	integrin beta 8 [Source:MGI Symbol;Acc:MGI:1338035]	-
ENSMUSG00000026826	34.17	57.93	79.22	106.35	128.98	139.02	57.1	124.78	-1.13	0	0.04	Nr4a2	2	57106830	57124003	-	4059	protein_coding	nuclear receptor subfamily 4, group A, member 2 [Source:MGI Symbol;Acc:MGI:1352456]	NGFIB-like
ENSMUSG00000038402	47.65	53.71	21.52	82.83	78.99	107.56	40.96	89.79	-1.13	0	0.08	Foxf2	13	31625816	31631403	+	2363	protein_coding	forkhead box F2 [Source:MGI Symbol;Acc:MGI:1347479]	Fork
ENSMUSG00000067608	19.78	24.22	32.27	66.47	42.99	56.82	25.43	55.43	-1.13	0	0.08	Pcna-ps2	19	9283238	9284494	+	1257	protein_coding	proliferating cell nuclear antigen pseudogene 2 [Source:MGI Symbol;Acc:MGI:97505]	-
ENSMUSG00000041144	18.88	11.59	11.74	30.68	32.99	29.43	14.07	31.03	-1.13	0.01	0.18	Dnah7b	1	46066315	46373546	+	19980	protein_coding	dynein, axonemal, heavy chain 7B [Source:MGI Symbol;Acc:MGI:2684953]	-
ENSMUSG00000046167	27.87	15.8	41.07	51.13	34.99	99.44	28.25	61.86	-1.13	0.03	0.27	Gldn	9	54286486	54341786	+	4658	protein_coding	gliomedin [Source:MGI Symbol;Acc:MGI:2388361]	-
ENSMUSG00000024501	2280.98	1577.74	2215.11	6106.81	2809.53	4274.04	2024.61	4396.79	-1.12	4.42230744795027e-05	0	Dpysl3	18	43320979	43438286	-	6265	protein_coding	dihydropyrimidinase-like 3 [Source:MGI Symbol;Acc:MGI:1349762]	-
ENSMUSG00000039470	62.94	53.71	44.01	121.69	94.98	132.93	53.55	116.53	-1.12	6.545325804052e-05	0.01	Zdhhc2	8	40423815	40510268	+	5528	protein_coding	zinc finger, DHHC domain containing 2 [Source:MGI Symbol;Acc:MGI:1923452]	-
ENSMUSG00000102302	13.49	21.06	16.63	38.86	29.99	41.6	17.06	36.82	-1.12	0.01	0.15	Gm38190	1	165230371	165235125	-	4755	sense_intronic	predicted gene, 38190 [Source:MGI Symbol;Acc:MGI:5611418]	-
ENSMUSG00000030306	120.48	60.03	104.64	50.11	322.95	248.61	95.05	207.22	-1.12	0.04	0.31	Tmtc1	6	148232430	148444389	-	8578	protein_coding	transmembrane and tetratricopeptide repeat containing 1 [Source:MGI Symbol;Acc:MGI:3039590]	-
ENSMUSG00000021260	88.11	91.63	83.13	284.28	139.98	145.11	87.62	189.79	-1.11	0	0.03	Hhipl1	12	108306270	108330869	+	5601	protein_coding	hedgehog interacting protein-like 1 [Source:MGI Symbol;Acc:MGI:1919265]	-
ENSMUSG00000016194	71.93	149.56	55.74	179.97	196.97	221.21	92.41	199.38	-1.11	0	0.06	Hsd11b1	1	193221634	193264075	-	4251	protein_coding	hydroxysteroid 11-beta dehydrogenase 1 [Source:MGI Symbol;Acc:MGI:103562]	-
ENSMUSG00000045103	156.44	114.8	181.9	182.02	385.94	404.88	151.05	324.28	-1.1	0	0.04	Dmd	X	82948870	85206141	+	23801	protein_coding	dystrophin, muscular dystrophy [Source:MGI Symbol;Acc:MGI:94909]	-
ENSMUSG00000001333	36.86	29.49	36.18	42.95	76.99	99.44	34.18	73.13	-1.1	0.01	0.11	Sync	4	129287617	129308559	+	2862	protein_coding	syncoilin [Source:MGI Symbol;Acc:MGI:1916078]	-
ENSMUSG00000031026	21.58	12.64	17.6	37.84	21	52.77	17.27	37.2	-1.1	0.03	0.27	Trim66	7	109449006	109508134	-	10125	protein_coding	tripartite motif-containing 66 [Source:MGI Symbol;Acc:MGI:2152406]	-
ENSMUSG00000103897	44.06	28.44	44.99	61.35	62.99	126.84	39.16	83.73	-1.09	0.01	0.12	Pcdhga8	18	37725706	37841873	+	4730	protein_coding	protocadherin gamma subfamily A, 8 [Source:MGI Symbol;Acc:MGI:1935221]	-
ENSMUSG00000022494	30.57	27.38	22.49	70.56	32.99	67.99	26.82	57.18	-1.09	0.01	0.15	Shisa9	16	11984113	12270902	+	5242	protein_coding	shisa family member 9 [Source:MGI Symbol;Acc:MGI:1919805]	-
ENSMUSG00000037852	2102.96	2582.52	1580.4	5423.73	2970.5	4882.87	2088.63	4425.7	-1.08	2.46076647258918e-05	0	Cpe	8	64592542	64693054	-	2609	protein_coding	carboxypeptidase E [Source:MGI Symbol;Acc:MGI:101932]	-
ENSMUSG00000038151	62.94	100.06	79.22	232.12	70.99	209.03	80.74	170.72	-1.08	0.01	0.16	Prdm1	10	44437177	44528501	-	5579	protein_coding	PR domain containing 1, with ZNF domain [Source:MGI Symbol;Acc:MGI:99655]	zf-C2H2
ENSMUSG00000046085	8.09	9.48	12.71	22.5	22	19.28	10.09	21.26	-1.08	0.04	0.32	4931422A03Rik	2	103966943	104028361	-	1602	protein_coding	RIKEN cDNA 4931422A03 gene [Source:MGI Symbol;Acc:MGI:1918236]	-
ENSMUSG00000078867	11.69	12.64	11.74	17.38	21	37.54	12.02	25.31	-1.08	0.05	0.33	Gm14418	2	177387124	177398320	-	2441	protein_coding	predicted gene 14418 [Source:MGI Symbol;Acc:MGI:3702408]	zf-C2H2
ENSMUSG00000006445	445.95	190.63	291.44	1034.84	475.92	438.36	309.34	649.71	-1.07	0.01	0.11	Epha2	4	141301240	141329384	+	4674	protein_coding	Eph receptor A2 [Source:MGI Symbol;Acc:MGI:95278]	-
ENSMUSG00000048814	22.48	21.06	39.12	42.95	48.99	82.19	27.55	58.04	-1.07	0.01	0.18	Lonrf2	1	38793645	38836711	-	7506	protein_coding	LON peptidase N-terminal domain and ring finger 2 [Source:MGI Symbol;Acc:MGI:1920209]	-
ENSMUSG00000102742	11.69	18.96	23.47	49.08	34.99	29.43	18.04	37.83	-1.07	0.02	0.22	Pcdhga11	18	37755731	37841873	+	4756	protein_coding	protocadherin gamma subfamily A, 11 [Source:MGI Symbol;Acc:MGI:1935228]	-
ENSMUSG00000026080	8.09	21.06	13.69	30.68	25	33.49	14.28	29.72	-1.07	0.04	0.3	Chst10	1	38863867	38898161	-	11964	protein_coding	carbohydrate sulfotransferase 10 [Source:MGI Symbol;Acc:MGI:2138283]	-
ENSMUSG00000037260	2233.33	3467.23	2346.16	9395.41	3102.48	4401.89	2682.24	5633.26	-1.07	0.05	0.33	Hgsnat	8	25944453	25976753	-	3305	protein_coding	heparan-alpha-glucosaminide N-acetyltransferase [Source:MGI Symbol;Acc:MGI:1196297]	-
ENSMUSG00000049511	53.95	25.28	55.74	71.58	99.98	110.61	44.99	94.06	-1.06	0	0.1	Htr1b	9	81628291	81633828	-	4724	protein_coding	5-hydroxytryptamine (serotonin) receptor 1B [Source:MGI Symbol;Acc:MGI:96274]	-
ENSMUSG00000020656	47.65	25.28	29.34	27.61	107.98	78.13	34.09	71.24	-1.06	0.04	0.32	Grhl1	12	24572283	24617391	+	5539	protein_coding	grainyhead like transcription factor 1 [Source:MGI Symbol;Acc:MGI:2182540]	CP2
ENSMUSG00000036334	900.88	1232.28	777.49	1188.23	2369.6	2477.97	970.22	2011.93	-1.05	0	0.02	Igsf10	3	59316735	59344394	-	10150	protein_coding	immunoglobulin superfamily, member 10 [Source:MGI Symbol;Acc:MGI:1923481]	-
ENSMUSG00000090799	37.76	31.6	21.52	65.44	50.99	72.05	30.29	62.83	-1.05	0	0.09	Klhl33	14	50888582	50897507	-	6300	protein_coding	kelch-like 33 [Source:MGI Symbol;Acc:MGI:3644593]	-
ENSMUSG00000046733	12.59	16.85	7.82	26.59	28	22.32	12.42	25.64	-1.05	0.04	0.31	Gprc5a	6	135065651	135084709	+	2083	protein_coding	G protein-coupled receptor, family C, group 5, member A [Source:MGI Symbol;Acc:MGI:1891250]	-
ENSMUSG00000036242	52.15	70.57	50.85	136	128.98	92.34	57.86	119.11	-1.04	0	0.02	Armh4	14	49675952	49783383	-	9271	protein_coding	armadillo-like helical domain containing 4 [Source:MGI Symbol;Acc:MGI:1914669]	-
ENSMUSG00000048498	55.74	57.93	39.12	139.07	77.99	97.41	50.93	104.82	-1.04	0	0.06	Cd300e	11	115051917	115062177	-	2088	protein_coding	CD300E molecule [Source:MGI Symbol;Acc:MGI:2387602]	-
ENSMUSG00000022297	32.37	20.01	38.14	71.58	57.99	57.84	30.17	62.47	-1.04	0	0.09	Fzd6	15	39006034	39038188	+	4818	protein_coding	frizzled class receptor 6 [Source:MGI Symbol;Acc:MGI:108474]	-
ENSMUSG00000083677	8.09	18.96	18.58	32.72	23	37.54	15.21	31.09	-1.04	0.04	0.32	Gm11699	11	114932871	114933271	+	401	processed_pseudogene	predicted gene 11699 [Source:MGI Symbol;Acc:MGI:3650316]	-
ENSMUSG00000064354	472.02	508.71	554.51	1208.68	1054.82	867.59	511.75	1043.7	-1.03	1.33283547039825e-09	1.5899701903797e-06	mt-Co2	MT	7013	7696	+	684	protein_coding	mitochondrially encoded cytochrome c oxidase II [Source:MGI Symbol;Acc:MGI:102503]	-
ENSMUSG00000069306	23.38	13.69	16.63	38.86	36.99	34.5	17.9	36.78	-1.03	0.01	0.19	Hist1h4m	13	21811746	21812147	+	402	protein_coding	histone cluster 1, H4m [Source:MGI Symbol;Acc:MGI:2448441]	-
ENSMUSG00000060487	19.78	14.75	31.3	49.08	29	56.82	21.94	44.97	-1.03	0.03	0.26	Samd5	10	9622936	9675208	-	6922	protein_coding	sterile alpha motif domain containing 5 [Source:MGI Symbol;Acc:MGI:2444815]	-
ENSMUSG00000020256	209.49	131.65	144.74	368.13	231.96	388.64	161.96	329.58	-1.02	0	0.01	Aldh1l2	10	83487450	83534140	-	7503	protein_coding	aldehyde dehydrogenase 1 family, member L2 [Source:MGI Symbol;Acc:MGI:2444680]	-
ENSMUSG00000022180	1193.99	2101.19	1183.35	4585.22	1707.71	2804.71	1492.84	3032.55	-1.02	0	0.08	Slc7a8	14	54722209	54781946	-	5005	protein_coding	solute carrier family 7 (cationic amino acid transporter, y+ system), member 8 [Source:MGI Symbol;Acc:MGI:1355323]	-
ENSMUSG00000033949	39.56	42.13	54.77	125.78	58.99	92.34	45.49	92.37	-1.02	0	0.1	Trim36	18	46165302	46212607	-	4849	protein_coding	tripartite motif-containing 36 [Source:MGI Symbol;Acc:MGI:106264]	-
ENSMUSG00000042607	89.91	50.56	86.06	263.82	69.99	125.83	75.51	153.21	-1.02	0.03	0.27	Asb4	6	5383386	5433022	+	3932	protein_coding	ankyrin repeat and SOCS box-containing 4 [Source:MGI Symbol;Acc:MGI:1929751]	-
ENSMUSG00000021200	51.25	37.92	33.25	62.38	53.99	129.89	40.81	82.08	-1.01	0.02	0.2	Asb2	12	103321142	103356001	-	3542	protein_coding	ankyrin repeat and SOCS box-containing 2 [Source:MGI Symbol;Acc:MGI:1929743]	-
ENSMUSG00000022419	276.92	275.95	244.49	404.94	553.91	641.31	265.79	533.38	-1	1.32930047671831e-06	0	Deptor	15	55112317	55259271	+	8874	protein_coding	DEP domain containing MTOR-interacting protein [Source:MGI Symbol;Acc:MGI:2146322]	-
ENSMUSG00000048616	113.28	94.79	96.82	187.13	189.97	235.42	101.63	204.17	-1	2.34361008870721e-06	0	Nog	11	89300638	89302332	-	1695	protein_coding	noggin [Source:MGI Symbol;Acc:MGI:104327]	-
ENSMUSG00000025140	101.6	99	67.48	249.51	112.98	175.55	89.36	179.35	-1	0	0.08	Pycr1	11	120635712	120643769	-	3935	protein_coding	pyrroline-5-carboxylate reductase 1 [Source:MGI Symbol;Acc:MGI:2384795]	-
ENSMUSG00000014602	349.74	506.6	355	885.55	602.9	909.2	403.78	799.21	-0.99	1.71745441149079e-05	0	Kif1a	1	93015464	93101951	-	9330	protein_coding	kinesin family member 1A [Source:MGI Symbol;Acc:MGI:108391]	-
ENSMUSG00000022367	113.28	89.52	115.4	269.96	133.98	227.3	106.07	210.41	-0.99	0	0.04	Has2	15	56665627	56694539	-	4237	protein_coding	hyaluronan synthase 2 [Source:MGI Symbol;Acc:MGI:107821]	-
ENSMUSG00000036743	46.75	30.54	38.14	66.47	85.99	78.13	38.48	76.86	-0.99	0	0.05	Psma8	18	14706151	14762299	+	1693	protein_coding	proteasome (prosome, macropain) subunit, alpha type, 8 [Source:MGI Symbol;Acc:MGI:1920927]	-
ENSMUSG00000040258	27.87	25.28	12.71	35.79	34.99	59.87	21.95	43.55	-0.99	0.03	0.29	Nxph4	10	127525473	127534559	-	1675	protein_coding	neurexophilin 4 [Source:MGI Symbol;Acc:MGI:1336197]	-
ENSMUSG00000047414	153.74	261.2	152.56	569.57	196.97	354.14	189.17	373.56	-0.98	0.01	0.15	Flrt2	12	95692226	95785215	+	7721	protein_coding	fibronectin leucine rich transmembrane protein 2 [Source:MGI Symbol;Acc:MGI:3603594]	-
ENSMUSG00000055069	30.57	77.94	58.68	145.21	66.99	113.65	55.73	108.61	-0.97	0.02	0.23	Rab39	9	53684110	53706232	-	2971	protein_coding	RAB39, member RAS oncogene family [Source:MGI Symbol;Acc:MGI:2442855]	-
ENSMUSG00000055407	282.31	207.49	196.57	355.86	444.93	532.73	228.79	444.5	-0.96	2.71058931294461e-05	0	Map6	7	99267447	99337137	+	9152	protein_coding	microtubule-associated protein 6 [Source:MGI Symbol;Acc:MGI:1201690]	-
ENSMUSG00000026483	2459	4111.81	1937.36	7579.32	3481.41	5462.29	2836.06	5507.67	-0.96	0	0.08	Fam129a	1	151571186	151721939	+	7380	protein_coding	family with sequence similarity 129, member A [Source:MGI Symbol;Acc:MGI:2137237]	-
ENSMUSG00000003849	128.57	314.92	136.92	621.73	162.97	339.93	193.47	374.88	-0.96	0.04	0.32	Nqo1	8	107388225	107403206	-	1553	protein_coding	NAD(P)H dehydrogenase, quinone 1 [Source:MGI Symbol;Acc:MGI:103187]	-
ENSMUSG00000030353	14.39	22.12	16.63	20.45	35.99	46.68	17.71	34.37	-0.96	0.05	0.34	Tead4	6	128224288	128300823	-	3598	protein_coding	TEA domain family member 4 [Source:MGI Symbol;Acc:MGI:106907]	TEA
ENSMUSG00000032702	169.03	117.96	93.89	215.76	229.96	292.24	126.96	245.99	-0.95	0	0.02	Kank1	19	25236975	25434496	+	6166	protein_coding	KN motif and ankyrin repeat domains 1 [Source:MGI Symbol;Acc:MGI:2147707]	-
ENSMUSG00000074800	62.04	82.15	89.97	223.94	115.98	112.63	78.05	150.85	-0.95	0.01	0.11	Gm4149	13	75644896	75645171	+	276	processed_pseudogene	predicted pseudogene 4149 [Source:MGI Symbol;Acc:MGI:3782325]	-
ENSMUSG00000038738	36.86	29.49	38.14	66.47	50.99	85.24	34.83	67.57	-0.95	0.01	0.11	Shank1	7	44310253	44360572	+	10514	protein_coding	SH3 and multiple ankyrin repeat domains 1 [Source:MGI Symbol;Acc:MGI:3613677]	-
ENSMUSG00000029223	88.11	91.63	71.39	246.44	107.98	130.9	83.71	161.77	-0.95	0.01	0.12	Uchl1	5	66676091	66687234	+	1632	protein_coding	ubiquitin carboxy-terminal hydrolase L1 [Source:MGI Symbol;Acc:MGI:103149]	-
ENSMUSG00000002475	37.76	46.34	25.43	93.05	53.99	64.94	36.51	70.66	-0.95	0.01	0.16	Abhd3	18	10644411	10706771	-	1962	protein_coding	abhydrolase domain containing 3 [Source:MGI Symbol;Acc:MGI:2147183]	-
ENSMUSG00000109904	23.38	20.01	24.45	48.06	24	58.85	22.61	43.64	-0.95	0.04	0.3	Gm45819	7	110119990	110121740	+	1751	TEC	predicted gene 45819 [Source:MGI Symbol;Acc:MGI:5804934]	-
ENSMUSG00000048895	36.86	48.45	41.07	84.87	64.99	92.34	42.13	80.73	-0.94	0	0.06	Cdk5r1	11	80477023	80481184	+	4162	protein_coding	cyclin-dependent kinase 5, regulatory subunit 1 (p35) [Source:MGI Symbol;Acc:MGI:101764]	-
ENSMUSG00000048368	293.1	295.96	531.04	966.33	434.93	730.6	373.37	710.62	-0.93	0	0.1	Omd	13	49582462	49592822	+	2249	protein_coding	osteomodulin [Source:MGI Symbol;Acc:MGI:1350918]	-
ENSMUSG00000030468	99.8	147.45	60.63	288.37	101.98	196.86	102.63	195.74	-0.93	0.03	0.26	Siglecg	7	43408204	43418358	+	4806	protein_coding	sialic acid binding Ig-like lectin G [Source:MGI Symbol;Acc:MGI:2443630]	-
ENSMUSG00000037225	469.32	455	501.7	710.69	730.88	1259.28	475.34	900.28	-0.92	0	0.01	Fgf2	3	37348346	37410108	+	6782	protein_coding	fibroblast growth factor 2 [Source:MGI Symbol;Acc:MGI:95516]	-
ENSMUSG00000087203	62.04	32.65	32.27	61.35	95.98	83.21	42.32	80.18	-0.92	0.02	0.19	Gm13986	2	117857291	118111202	-	5352	processed_transcript	predicted gene 13986 [Source:MGI Symbol;Acc:MGI:3651937]	-
ENSMUSG00000100131	118.68	202.22	143.76	279.16	288.95	304.42	154.89	290.84	-0.91	8.78023896700263e-05	0.01	Gm28439	1	24611535	24612410	-	876	unprocessed_pseudogene	predicted gene 28439 [Source:MGI Symbol;Acc:MGI:5579145]	-
ENSMUSG00000061451	82.72	70.57	60.63	139.07	93.98	168.44	71.31	133.83	-0.91	0	0.07	Tmem151a	19	5070859	5085531	-	4807	protein_coding	transmembrane protein 151A [Source:MGI Symbol;Acc:MGI:2147713]	-
ENSMUSG00000030103	311.98	391.8	249.38	852.83	287.95	655.51	317.72	598.76	-0.91	0.01	0.16	Bhlhe40	6	108660629	108666925	+	4705	protein_coding	basic helix-loop-helix family, member e40 [Source:MGI Symbol;Acc:MGI:1097714]	bHLH
ENSMUSG00000025185	88.11	49.5	73.35	150.32	169.97	76.1	70.32	132.13	-0.91	0.01	0.18	Loxl4	19	42593982	42612813	-	4213	protein_coding	lysyl oxidase-like 4 [Source:MGI Symbol;Acc:MGI:1914823]	-
ENSMUSG00000033857	217.58	411.81	207.33	754.66	222.96	592.6	278.91	523.41	-0.91	0.03	0.27	Engase	11	118476829	118489209	+	5184	protein_coding	endo-beta-N-acetylglucosaminidase [Source:MGI Symbol;Acc:MGI:2443788]	-
ENSMUSG00000015968	127.67	149.56	104.64	173.84	239.96	298.33	127.29	237.38	-0.9	0	0.03	Cacna1d	14	30039939	30491455	-	12621	protein_coding	calcium channel, voltage-dependent, L type, alpha 1D subunit [Source:MGI Symbol;Acc:MGI:88293]	-
ENSMUSG00000107962	44.95	51.61	63.57	66.47	91.98	141.05	53.38	99.83	-0.9	0.01	0.16	Gm43980	6	49254851	49256462	+	1612	TEC	predicted gene, 43980 [Source:MGI Symbol;Acc:MGI:5690372]	-
ENSMUSG00000102758	89.01	101.11	89	95.1	169.97	255.71	93.04	173.59	-0.9	0.01	0.16	Naaladl2	3	23798102	25144261	-	10411	protein_coding	N-acetylated alpha-linked acidic dipeptidase-like 2 [Source:MGI Symbol;Acc:MGI:2685867]	-
ENSMUSG00000097177	32.37	27.38	35.21	50.11	49.99	77.12	31.65	59.07	-0.9	0.01	0.17	9330159M07Rik	9	88840236	88858870	-	5332	processed_transcript	RIKEN cDNA 9330159M07 gene [Source:MGI Symbol;Acc:MGI:2442519]	-
ENSMUSG00000032118	31.47	45.29	21.52	54.2	56.99	71.03	32.76	60.74	-0.9	0.02	0.21	Fez1	9	36821864	36878924	+	4104	protein_coding	fasciculation and elongation protein zeta 1 (zygin I) [Source:MGI Symbol;Acc:MGI:2670976]	-
ENSMUSG00000078616	22.48	29.49	33.25	73.63	28	56.82	28.41	52.82	-0.9	0.05	0.33	Trim30c	7	104382065	104400837	-	1716	protein_coding	tripartite motif-containing 30C [Source:MGI Symbol;Acc:MGI:4821257]	-
ENSMUSG00000033788	726.46	441.3	529.08	1027.69	920.85	1208.54	565.62	1052.36	-0.89	3.27963667136998e-05	0	Dysf	6	84008590	84211060	+	8328	protein_coding	dysferlin [Source:MGI Symbol;Acc:MGI:1349385]	-
ENSMUSG00000030729	826.26	1174.35	735.44	2073.78	1348.77	1639.8	912.02	1687.45	-0.89	0	0.01	Pgm2l1	7	100227394	100278868	+	9583	protein_coding	phosphoglucomutase 2-like 1 [Source:MGI Symbol;Acc:MGI:1918224]	-
ENSMUSG00000026193	122351	67903.9	86884.1	137045	154874	220171	92379.7	170697	-0.89	0	0.02	Fn1	1	71585520	71653200	-	11685	protein_coding	fibronectin 1 [Source:MGI Symbol;Acc:MGI:95566]	-
ENSMUSG00000036356	616.77	934.22	469.43	804.77	1197.8	1744.32	673.47	1248.96	-0.89	0.01	0.1	Csgalnact1	8	68356781	68735146	-	5093	protein_coding	chondroitin sulfate N-acetylgalactosaminyltransferase 1 [Source:MGI Symbol;Acc:MGI:2442354]	-
ENSMUSG00000091985	24.28	24.22	20.54	43.97	45.99	37.54	23.01	42.5	-0.89	0.02	0.2	Gm17354	4	108633843	108637441	-	3039	lincRNA	predicted gene, 17354 [Source:MGI Symbol;Acc:MGI:4936988]	-
ENSMUSG00000052353	3587.35	4720.58	3793.56	7248	6677.88	8365.42	4033.83	7430.44	-0.88	2.35658488875258e-08	1.64866312371145e-05	Cemip	7	83932857	84086502	-	12232	protein_coding	cell migration inducing protein, hyaluronan binding [Source:MGI Symbol;Acc:MGI:2443629]	-
ENSMUSG00000058254	105.19	81.1	97.8	220.88	168.97	131.91	94.7	173.92	-0.88	0	0.04	Tspan7	X	10485158	10596605	+	7067	protein_coding	tetraspanin 7 [Source:MGI Symbol;Acc:MGI:1298407]	-
ENSMUSG00000109836	87.21	112.7	113.44	126.8	179.97	270.93	104.45	192.57	-0.88	0	0.1	Gm45884	18	36292626	36296041	+	3416	TEC	predicted gene 45884 [Source:MGI Symbol;Acc:MGI:5804999]	-
ENSMUSG00000041268	440.55	575.06	451.82	1150.4	440.93	1117.22	489.15	902.85	-0.88	0.01	0.12	Dmxl2	9	54365158	54501626	-	13285	protein_coding	Dmx-like 2 [Source:MGI Symbol;Acc:MGI:2444630]	-
ENSMUSG00000059921	115.08	82.15	131.05	131.91	186.97	285.14	109.43	201.34	-0.88	0.01	0.13	Unc5c	3	141465216	141834924	+	19135	protein_coding	unc-5 netrin receptor C [Source:MGI Symbol;Acc:MGI:1095412]	-
ENSMUSG00000019852	35.06	54.77	27.38	56.24	74.99	83.21	39.07	71.48	-0.88	0.02	0.2	Arfgef3	10	18581839	18743949	-	14579	protein_coding	ARFGEF family member 3 [Source:MGI Symbol;Acc:MGI:106387]	-
ENSMUSG00000034205	2792.56	2273.92	2529.04	3965.54	3785.36	6176.65	2531.84	4642.52	-0.87	3.2737677574707e-05	0	Loxl2	14	69609068	69695834	+	5405	protein_coding	lysyl oxidase-like 2 [Source:MGI Symbol;Acc:MGI:2137913]	-
ENSMUSG00000022629	44.06	70.57	44.99	99.19	86.99	105.53	53.2	97.24	-0.87	0	0.09	Kif21a	15	90933276	91049948	-	6476	protein_coding	kinesin family member 21A [Source:MGI Symbol;Acc:MGI:109188]	-
ENSMUSG00000021719	17.08	23.17	22.49	30.68	29.99	53.78	20.92	38.15	-0.87	0.05	0.34	Rgs7bp	13	104945904	105054930	-	7077	protein_coding	regulator of G-protein signalling 7 binding protein [Source:MGI Symbol;Acc:MGI:106334]	-
ENSMUSG00000050931	373.12	403.39	333.49	762.84	560.91	681.9	370	668.55	-0.85	9.59115461340133e-07	0	Sgms2	3	131318985	131491411	-	6227	protein_coding	sphingomyelin synthase 2 [Source:MGI Symbol;Acc:MGI:1921692]	-
ENSMUSG00000042515	83.62	64.25	63.57	149.3	106.98	126.84	70.48	127.71	-0.85	0	0.04	Mum1l1	X	139210042	139238335	+	4859	protein_coding	melanoma associated antigen (mutated) 1-like 1 [Source:MGI Symbol;Acc:MGI:2445062]	-
ENSMUSG00000039476	376.72	331.77	336.42	899.87	455.92	527.66	348.3	627.82	-0.85	0	0.05	Prrx2	2	30834972	30881251	+	1961	protein_coding	paired related homeobox 2 [Source:MGI Symbol;Acc:MGI:98218]	Homeobox
ENSMUSG00000054178	71.93	65.3	53.79	116.57	95.98	132.93	63.67	115.16	-0.85	0	0.05	Gm9938	19	23723279	23725034	+	1756	protein_coding	predicted gene 9938 [Source:MGI Symbol;Acc:MGI:3641836]	-
ENSMUSG00000020961	155.54	213.81	181.9	414.14	200.97	376.46	183.75	330.52	-0.85	0	0.09	Ston2	12	91633009	91788387	-	12448	protein_coding	stonin 2 [Source:MGI Symbol;Acc:MGI:1918272]	-
ENSMUSG00000050315	588	629.83	410.75	493.9	911.85	1523.11	542.86	976.29	-0.85	0.02	0.2	Synpo2	3	123076519	123236149	-	13138	protein_coding	synaptopodin 2 [Source:MGI Symbol;Acc:MGI:2153070]	-
ENSMUSG00000021403	88.11	165.36	79.22	266.89	132.98	196.86	110.89	198.91	-0.85	0.02	0.22	Serpinb9b	13	33027416	33041884	+	3351	protein_coding	serine (or cysteine) peptidase inhibitor, clade B, member 9b [Source:MGI Symbol;Acc:MGI:894668]	-
ENSMUSG00000105272	33.27	36.86	44.01	44.99	52.99	107.56	38.05	68.52	-0.85	0.04	0.32	Gm43071	3	106567605	106569636	+	2032	TEC	predicted gene 43071 [Source:MGI Symbol;Acc:MGI:5663208]	-
ENSMUSG00000024087	3450.69	4655.28	3197.97	7577.27	4472.25	8232.49	3767.98	6760.67	-0.84	0	0.03	Cyp1b1	17	79706953	79715041	-	5128	protein_coding	cytochrome P450, family 1, subfamily b, polypeptide 1 [Source:MGI Symbol;Acc:MGI:88590]	-
ENSMUSG00000062380	163.63	270.68	110.51	385.51	221.96	366.32	181.61	324.6	-0.84	0.02	0.19	Tubb3	8	123411424	123422015	+	1868	protein_coding	tubulin, beta 3 class III [Source:MGI Symbol;Acc:MGI:107813]	-
ENSMUSG00000110185	55.74	107.43	86.06	122.71	106.98	215.12	83.08	148.27	-0.84	0.02	0.22	Igip	18	36300101	36301517	+	1417	protein_coding	IgA inducing protein [Source:MGI Symbol;Acc:MGI:1924271]	-
ENSMUSG00000052727	590.7	569.8	434.22	808.86	761.87	1272.47	531.57	947.73	-0.83	0	0.02	Map1b	13	99421446	99516540	-	15846	protein_coding	microtubule-associated protein 1B [Source:MGI Symbol;Acc:MGI:1306778]	-
ENSMUSG00000074415	614.08	787.82	588.74	715.8	1301.78	1528.18	663.54	1181.92	-0.83	0	0.07	3110039I08Rik	9	41327077	41716994	+	23898	processed_transcript	RIKEN cDNA 3110039I08 gene [Source:MGI Symbol;Acc:MGI:1920394]	-
ENSMUSG00000027460	205.89	236.98	180.92	573.66	243.96	290.21	207.93	369.28	-0.83	0.01	0.16	Angpt4	2	151911210	151945337	+	2335	protein_coding	angiopoietin 4 [Source:MGI Symbol;Acc:MGI:1336887]	-
ENSMUSG00000038349	69.23	48.45	36.18	54.2	115.98	103.5	51.29	91.23	-0.83	0.04	0.29	Plcl1	1	55405921	55754285	+	6687	protein_coding	phospholipase C-like 1 [Source:MGI Symbol;Acc:MGI:3036262]	-
ENSMUSG00000001300	258.04	165.36	200.48	359.95	314.95	427.2	207.96	367.36	-0.82	0	0.02	Efnb2	8	8617434	8661242	-	6855	protein_coding	ephrin B2 [Source:MGI Symbol;Acc:MGI:105097]	-
ENSMUSG00000064368	3314.93	6187.73	4897.69	8478.16	7120.8	9773.87	4800.12	8457.61	-0.82	0	0.02	mt-Nd6	MT	13552	14070	-	519	protein_coding	mitochondrially encoded NADH dehydrogenase 6 [Source:MGI Symbol;Acc:MGI:102495]	-
ENSMUSG00000015342	45.85	37.92	44.99	86.92	61.99	78.13	42.92	75.68	-0.82	0.01	0.12	Xk	X	9272756	9313250	+	5076	protein_coding	X-linked Kx blood group [Source:MGI Symbol;Acc:MGI:103569]	-
ENSMUSG00000028108	4630.3	5926.53	3874.73	13040.9	4942.17	7470.43	4810.52	8484.5	-0.82	0.01	0.15	Ecm1	3	95734147	95739569	-	2521	protein_coding	extracellular matrix protein 1 [Source:MGI Symbol;Acc:MGI:103060]	-
ENSMUSG00000015980	261.63	558.21	285.57	932.59	393.93	625.07	368.47	650.53	-0.82	0.02	0.24	Lrrc27	7	139212988	139242979	+	3637	protein_coding	leucine rich repeat containing 27 [Source:MGI Symbol;Acc:MGI:1923862]	-
ENSMUSG00000050777	185.21	273.84	169.19	562.42	181.97	366.32	209.41	370.23	-0.82	0.03	0.27	Tmem37	1	120067377	120074074	-	1311	protein_coding	transmembrane protein 37 [Source:MGI Symbol;Acc:MGI:2157899]	-
ENSMUSG00000022708	678.81	658.27	534.95	493.9	945.84	1872.17	624.01	1103.97	-0.82	0.03	0.28	Zbtb20	16	42875881	43642602	+	30730	protein_coding	zinc finger and BTB domain containing 20 [Source:MGI Symbol;Acc:MGI:1929213]	ZBTB
ENSMUSG00000042680	44.06	21.06	24.45	40.9	55.99	61.9	29.86	52.93	-0.82	0.05	0.34	Garem1	18	21127201	21300138	-	4923	protein_coding	GRB2 associated regulator of MAPK1 subtype 1 [Source:MGI Symbol;Acc:MGI:2685790]	-
ENSMUSG00000041688	306.59	315.97	280.68	599.23	429.93	551	301.08	526.72	-0.81	6.9508934819917e-06	0	Amot	X	145446425	145505181	-	8402	protein_coding	angiomotin [Source:MGI Symbol;Acc:MGI:108440]	-
ENSMUSG00000029576	41.36	54.77	34.23	83.85	67.99	76.1	43.45	75.98	-0.81	0.01	0.15	Radil	5	142484839	142551098	-	4803	protein_coding	Ras association and DIL domains [Source:MGI Symbol;Acc:MGI:2443088]	-
ENSMUSG00000019876	191.51	172.73	189.73	432.55	169.97	366.32	184.65	322.95	-0.81	0.01	0.18	Pkib	10	57631981	57741112	+	11800	protein_coding	protein kinase inhibitor beta, cAMP dependent, testis specific [Source:MGI Symbol;Acc:MGI:101937]	-
ENSMUSG00000056091	1205.67	2277.08	1098.26	3718.08	1819.69	2466.81	1527.01	2668.19	-0.81	0.01	0.18	St3gal5	6	72097592	72154571	+	2618	protein_coding	ST3 beta-galactoside alpha-2,3-sialyltransferase 5 [Source:MGI Symbol;Acc:MGI:1339963]	-
ENSMUSG00000049122	32.37	43.18	48.9	55.22	84.99	77.12	41.48	72.44	-0.81	0.02	0.19	Frmd3	4	74013442	74202214	+	6065	protein_coding	FERM domain containing 3 [Source:MGI Symbol;Acc:MGI:2442466]	-
ENSMUSG00000052105	42.26	43.18	40.1	72.6	47.99	99.44	41.85	73.35	-0.81	0.02	0.24	Mtcl1	17	66336982	66449750	-	9226	protein_coding	microtubule crosslinking factor 1 [Source:MGI Symbol;Acc:MGI:1915867]	-
ENSMUSG00000021994	368.63	403.39	428.35	703.53	656.89	722.49	400.12	694.3	-0.8	4.42889017383299e-09	4.04018993034129e-06	Wnt5a	14	28504750	28527448	+	7823	protein_coding	wingless-type MMTV integration site family, member 5A [Source:MGI Symbol;Acc:MGI:98958]	-
ENSMUSG00000001870	2443.72	2938.51	1977.46	3605.6	4077.31	5158.88	2453.23	4280.6	-0.8	5.27574935407309e-05	0.01	Ltbp1	17	75005568	75392512	+	10480	protein_coding	latent transforming growth factor beta binding protein 1 [Source:MGI Symbol;Acc:MGI:109151]	-
ENSMUSG00000031558	658.13	509.76	590.7	642.18	1228.79	1189.26	586.2	1020.08	-0.8	0	0.06	Slit2	5	47983138	48307733	+	25433	protein_coding	slit guidance ligand 2 [Source:MGI Symbol;Acc:MGI:1315205]	-
ENSMUSG00000091509	65.63	57.93	61.61	100.21	92.98	129.89	61.72	107.69	-0.8	0	0.07	Gm17066	14	105109390	105114676	-	1113	processed_transcript	predicted gene 17066 [Source:MGI Symbol;Acc:MGI:4937893]	-
ENSMUSG00000032332	33936.9	18416.8	25451.7	22763.5	46518.2	66563.2	25935.1	45281.6	-0.8	0.02	0.22	Col12a1	9	79598991	79718831	-	15228	protein_coding	collagen, type XII, alpha 1 [Source:MGI Symbol;Acc:MGI:88448]	-
ENSMUSG00000026589	47.65	26.33	28.36	52.15	60.99	65.96	34.11	59.7	-0.8	0.03	0.27	Sec16b	1	157506728	157568425	+	5410	protein_coding	SEC16 homolog B (S. cerevisiae) [Source:MGI Symbol;Acc:MGI:2148802]	-
ENSMUSG00000038068	253.54	413.92	200.48	737.28	274.95	496.2	289.32	502.81	-0.8	0.03	0.28	Rnf144b	13	47122656	47247991	+	4936	protein_coding	ring finger protein 144B [Source:MGI Symbol;Acc:MGI:2384986]	-
ENSMUSG00000107758	43.16	57.93	61.61	127.82	53.99	100.46	54.23	94.09	-0.8	0.03	0.29	Gm19253	6	49071630	49071936	+	307	processed_pseudogene	predicted gene, 19253 [Source:MGI Symbol;Acc:MGI:5011438]	-
ENSMUSG00000036158	34.17	26.33	22.49	50.11	34.99	59.87	27.66	48.32	-0.8	0.04	0.32	Prickle1	15	93499114	93595891	-	4345	protein_coding	prickle planar cell polarity protein 1 [Source:MGI Symbol;Acc:MGI:1916034]	-
ENSMUSG00000089875	32.37	24.22	31.3	40.9	40.99	71.03	29.3	50.98	-0.8	0.04	0.32	Etohd2	13	59769497	59775407	+	5225	antisense	ethanol decreased 2 [Source:MGI Symbol;Acc:MGI:1261417]	-
ENSMUSG00000021699	108.79	133.76	100.73	193.27	196.97	203.96	114.43	198.06	-0.79	9.00453656795492e-05	0.01	Pde4d	13	108449948	109953461	+	12006	protein_coding	phosphodiesterase 4D, cAMP specific [Source:MGI Symbol;Acc:MGI:99555]	-
ENSMUSG00000072980	37.76	34.76	34.23	74.65	62.99	47.69	35.58	61.78	-0.79	0.02	0.2	Oip5	2	119609512	119618469	-	1778	protein_coding	Opa interacting protein 5 [Source:MGI Symbol;Acc:MGI:1917895]	-
ENSMUSG00000023235	45.85	60.03	56.72	76.69	71.99	131.91	54.2	93.53	-0.79	0.02	0.22	Ccl25	8	4325210	4360020	+	7445	protein_coding	chemokine (C-C motif) ligand 25 [Source:MGI Symbol;Acc:MGI:1099448]	-
ENSMUSG00000102895	31.47	31.6	31.3	71.58	43.99	47.69	31.45	54.42	-0.79	0.03	0.26	5830415G21Rik	3	50575186	50576517	-	1332	TEC	RIKEN cDNA 5830415G21 gene [Source:MGI Symbol;Acc:MGI:1923259]	-
ENSMUSG00000027660	1801.77	2318.16	1883.57	4112.79	2467.59	3693.61	2001.17	3424.66	-0.78	0	0.02	Skil	3	31095058	31122577	+	9694	protein_coding	SKI-like [Source:MGI Symbol;Acc:MGI:106203]	-
ENSMUSG00000064080	4965.65	3865.35	3156.9	5755.05	6353.93	8465.88	3995.97	6858.29	-0.78	0	0.02	Fbln2	6	91212455	91272540	+	6370	protein_coding	fibulin 2 [Source:MGI Symbol;Acc:MGI:95488]	-
ENSMUSG00000026131	4234.7	3082.8	3436.6	3847.95	6294.94	8385.72	3584.7	6176.2	-0.78	0	0.08	Dst	1	33908225	34308661	+	41155	protein_coding	dystonin [Source:MGI Symbol;Acc:MGI:104627]	-
ENSMUSG00000025912	66.53	90.58	83.13	110.44	167.97	131.91	80.08	136.77	-0.78	0	0.09	Mybl1	1	9667415	9700209	-	5402	protein_coding	myeloblastosis oncogene-like 1 [Source:MGI Symbol;Acc:MGI:99925]	MYB
ENSMUSG00000022996	61.14	65.3	62.59	123.73	69.99	129.89	63.01	107.87	-0.78	0.01	0.18	Wnt10b	15	98770712	98778150	-	3401	protein_coding	wingless-type MMTV integration site family, member 10B [Source:MGI Symbol;Acc:MGI:108061]	-
ENSMUSG00000090386	32.37	43.18	45.96	48.06	91.98	67.99	40.5	69.34	-0.78	0.03	0.28	Mir99ahg	16	77236317	77773427	+	14303	processed_transcript	Mir99a and Mirlet7c-1 host gene (non-protein coding) [Source:MGI Symbol;Acc:MGI:1919929]	-
ENSMUSG00000074269	24.28	32.65	29.34	42.95	42.99	61.9	28.75	49.28	-0.78	0.03	0.28	Rec114	9	58652850	58743964	-	1277	protein_coding	REC114 meiotic recombination protein [Source:MGI Symbol;Acc:MGI:1920923]	-
ENSMUSG00000064357	299.4	769.91	423.46	1241.4	571.9	744.81	497.59	852.71	-0.78	0.03	0.29	mt-Atp6	MT	7927	8607	+	681	protein_coding	mitochondrially encoded ATP synthase 6 [Source:MGI Symbol;Acc:MGI:99927]	-
ENSMUSG00000029161	48.55	58.98	43.03	132.93	56.99	69	50.19	86.31	-0.78	0.05	0.33	Cgref1	5	30933143	30945591	-	2082	protein_coding	cell growth regulator with EF hand domain 1 [Source:MGI Symbol;Acc:MGI:1915817]	-
ENSMUSG00000016262	205.89	190.63	162.34	257.69	259.96	438.36	186.29	318.67	-0.77	0	0.08	Sertad4	1	192844488	192855756	-	3850	protein_coding	SERTA domain containing 4 [Source:MGI Symbol;Acc:MGI:2443496]	-
ENSMUSG00000024883	153.74	133.76	89.97	172.82	235.96	237.45	125.83	215.41	-0.77	0	0.09	Rin1	19	5050481	5057071	+	4792	protein_coding	Ras and Rab interactor 1 [Source:MGI Symbol;Acc:MGI:2385695]	-
ENSMUSG00000038807	220.28	146.4	155.5	179.97	319.95	389.66	174.06	296.53	-0.77	0.01	0.18	Rap1gap2	11	74383356	74610915	-	7164	protein_coding	RAP1 GTPase activating protein 2 [Source:MGI Symbol;Acc:MGI:3028623]	-
ENSMUSG00000100826	24.28	37.92	29.34	46.02	44.99	64.94	30.51	51.98	-0.77	0.04	0.3	Snhg14	7	59307924	59975759	-	26093	processed_transcript	small nucleolar RNA host gene 14 [Source:MGI Symbol;Acc:MGI:1289201]	-
ENSMUSG00000027858	185.21	137.97	187.77	195.31	315.95	356.17	170.32	289.14	-0.76	0	0.1	Tspan2	3	102734529	102801513	+	4755	protein_coding	tetraspanin 2 [Source:MGI Symbol;Acc:MGI:1917997]	-
ENSMUSG00000030257	281.41	471.85	190.7	576.73	411.93	613.91	314.66	534.19	-0.76	0.02	0.2	Srgap3	6	112717971	112947266	-	9852	protein_coding	SLIT-ROBO Rho GTPase activating protein 3 [Source:MGI Symbol;Acc:MGI:2152938]	-
ENSMUSG00000022894	3640.4	3209.19	2930.98	2501.22	7534.73	6524.71	3260.19	5520.22	-0.76	0.02	0.23	Adamts5	16	85856173	85901828	-	10791	protein_coding	a disintegrin-like and metallopeptidase (reprolysin type) with thrombospondin type 1 motif, 5 (aggrecanase-2) [Source:MGI Symbol;Acc:MGI:1346321]	-
ENSMUSG00000028842	600.59	584.54	571.14	807.83	839.86	1303.93	585.42	983.87	-0.75	0	0.02	Ago3	4	126331704	126429556	-	16571	protein_coding	argonaute RISC catalytic subunit 3 [Source:MGI Symbol;Acc:MGI:2446634]	-
ENSMUSG00000052336	547.54	387.59	519.3	1004.17	529.91	912.24	484.81	815.44	-0.75	0	0.09	Cx3cr1	9	119901616	120069879	-	4505	protein_coding	chemokine (C-X3-C motif) receptor 1 [Source:MGI Symbol;Acc:MGI:1333815]	-
ENSMUSG00000027784	78.22	82.15	60.63	104.3	110.98	155.25	73.67	123.51	-0.75	0.01	0.12	Ppm1l	3	69316861	69560802	+	10496	protein_coding	protein phosphatase 1 (formerly 2C)-like [Source:MGI Symbol;Acc:MGI:2139740]	-
ENSMUSG00000024924	234.66	183.26	174.08	205.54	359.94	432.27	197.33	332.58	-0.75	0.01	0.15	Vldlr	19	27216484	27254231	+	10068	protein_coding	very low density lipoprotein receptor [Source:MGI Symbol;Acc:MGI:98935]	-
ENSMUSG00000020251	37.76	42.13	63.57	79.76	83.99	78.13	47.82	80.63	-0.75	0.01	0.19	Glt8d2	10	82650433	82690650	-	5773	protein_coding	glycosyltransferase 8 domain containing 2 [Source:MGI Symbol;Acc:MGI:1922032]	-
ENSMUSG00000020836	62.94	32.65	39.12	84.87	54.99	87.27	44.9	75.71	-0.75	0.04	0.32	Coro6	11	77462411	77470484	+	3011	protein_coding	coronin 6 [Source:MGI Symbol;Acc:MGI:2183448]	-
ENSMUSG00000027955	1205.67	1095.36	1207.8	2013.45	1899.68	1944.22	1169.61	1952.45	-0.74	7.55169892249031e-12	1.46389683612475e-08	Fam198b	3	79884533	79946280	+	9598	protein_coding	family with sequence similarity 198, member B [Source:MGI Symbol;Acc:MGI:1915909]	-
ENSMUSG00000067736	33.27	36.86	34.23	55.22	51.99	66.97	34.79	58.06	-0.74	0.02	0.22	Gm10222	1	24612407	24612700	-	294	unprocessed_pseudogene	predicted gene 10222 [Source:MGI Symbol;Acc:MGI:3642643]	-
ENSMUSG00000047875	189.71	145.35	170.17	388.58	160.97	293.26	168.41	280.94	-0.74	0.02	0.22	Gpr157	4	150087365	150105927	+	4900	protein_coding	G protein-coupled receptor 157 [Source:MGI Symbol;Acc:MGI:2442046]	-
ENSMUSG00000025921	268.83	426.56	271.88	523.56	467.92	608.84	322.42	533.44	-0.73	0	0.05	Rdh10	1	16105774	16133734	+	4160	protein_coding	retinol dehydrogenase 10 (all-trans) [Source:MGI Symbol;Acc:MGI:1924238]	-
ENSMUSG00000041594	178.92	216.97	202.44	378.35	237.96	374.43	199.44	330.25	-0.73	0	0.06	Tmtc4	14	122918971	122984035	-	8280	protein_coding	transmembrane and tetratricopeptide repeat containing 4 [Source:MGI Symbol;Acc:MGI:1921050]	-
ENSMUSG00000041797	294	585.6	351.09	821.13	515.91	703.21	410.23	680.08	-0.73	0.01	0.16	Abca9	11	110100749	110168196	-	8048	protein_coding	ATP-binding cassette, sub-family A (ABC1), member 9 [Source:MGI Symbol;Acc:MGI:2386796]	-
ENSMUSG00000038305	62.94	31.6	66.5	82.83	92.98	92.34	53.68	89.38	-0.73	0.03	0.27	Spats2l	1	57774162	57948394	+	8041	protein_coding	spermatogenesis associated, serine-rich 2-like [Source:MGI Symbol;Acc:MGI:1914448]	-
ENSMUSG00000030231	185.21	222.23	189.73	311.89	334.94	334.86	199.06	327.23	-0.72	1.30461360720544e-05	0	Plekha5	6	140424054	140597110	+	9356	protein_coding	pleckstrin homology domain containing, family A member 5 [Source:MGI Symbol;Acc:MGI:1923802]	-
ENSMUSG00000032350	1100.48	2224.42	1242.03	3796.82	1533.74	2211.09	1522.31	2513.88	-0.72	0.04	0.3	Gclc	9	77754535	77794485	+	3766	protein_coding	glutamate-cysteine ligase, catalytic subunit [Source:MGI Symbol;Acc:MGI:104990]	-
ENSMUSG00000024486	187.91	80.05	143.76	279.16	143.98	254.7	137.24	225.95	-0.72	0.05	0.33	Hbegf	18	36504929	36515805	-	2373	protein_coding	heparin-binding EGF-like growth factor [Source:MGI Symbol;Acc:MGI:96070]	-
ENSMUSG00000019889	561.03	547.68	375.54	872.26	819.86	735.68	494.75	809.27	-0.71	0	0.02	Ptprk	10	28074820	28597397	+	13328	protein_coding	protein tyrosine phosphatase, receptor type, K [Source:MGI Symbol;Acc:MGI:103310]	-
ENSMUSG00000033022	739.95	740.42	564.29	827.26	1259.79	1246.09	681.55	1111.05	-0.71	0	0.04	Cdo1	18	46713205	46728342	-	1530	protein_coding	cysteine dioxygenase 1, cytosolic [Source:MGI Symbol;Acc:MGI:105925]	-
ENSMUSG00000004263	137.56	102.16	134.96	165.66	206.97	239.48	124.89	204.03	-0.71	0	0.08	Atn1	6	124742544	124756524	-	4600	protein_coding	atrophin 1 [Source:MGI Symbol;Acc:MGI:104725]	-
ENSMUSG00000053965	226.57	142.19	227.87	228.03	345.94	405.89	198.87	326.62	-0.71	0.01	0.16	Pde5a	3	122728947	122859374	+	9831	protein_coding	phosphodiesterase 5A, cGMP-specific [Source:MGI Symbol;Acc:MGI:2651499]	-
ENSMUSG00000041617	70.13	58.98	75.3	130.89	71.99	132.93	68.14	111.94	-0.71	0.02	0.24	Ccdc74a	16	17646470	17650738	+	2289	protein_coding	coiled-coil domain containing 74A [Source:MGI Symbol;Acc:MGI:1919565]	-
ENSMUSG00000102976	193.3	184.32	201.46	293.48	275.95	372.41	193.03	313.95	-0.7	0	0.01	Zc3h11a	1	133619862	133661380	-	6031	protein_coding	zinc finger CCCH type containing 11A [Source:MGI Symbol;Acc:MGI:1917829]	-
ENSMUSG00000027009	667.12	849.96	742.28	1643.28	853.86	1163.89	753.12	1220.34	-0.7	0	0.09	Itga4	2	79255426	79333123	+	13978	protein_coding	integrin alpha 4 [Source:MGI Symbol;Acc:MGI:96603]	-
ENSMUSG00000015709	109.69	116.91	174.08	230.08	186.97	234.4	133.56	217.15	-0.7	0	0.1	Arnt2	7	84246278	84410176	-	7689	protein_coding	aryl hydrocarbon receptor nuclear translocator 2 [Source:MGI Symbol;Acc:MGI:107188]	bHLH
ENSMUSG00000096954	98	124.28	141.81	198.38	143.98	249.62	121.36	197.33	-0.7	0.01	0.16	Gdap10	12	32821872	32826904	+	5003	lincRNA	ganglioside-induced differentiation-associated-protein 10 [Source:MGI Symbol;Acc:MGI:1338008]	-
ENSMUSG00000021913	76.42	83.21	108.55	187.13	114.98	134.96	89.39	145.69	-0.7	0.01	0.17	Ogdhl	14	32322019	32348151	+	4148	protein_coding	oxoglutarate dehydrogenase-like [Source:MGI Symbol;Acc:MGI:3616088]	-
ENSMUSG00000043518	65.63	61.09	76.28	89.99	91.98	148.15	67.67	110.04	-0.7	0.02	0.22	Rai2	X	161717069	161779496	+	2403	protein_coding	retinoic acid induced 2 [Source:MGI Symbol;Acc:MGI:1344378]	-
ENSMUSG00000065947	39.56	51.61	59.66	75.67	67.99	101.47	50.27	81.71	-0.7	0.03	0.25	mt-Nd4l	MT	9877	10173	+	297	protein_coding	mitochondrially encoded NADH dehydrogenase 4L [Source:MGI Symbol;Acc:MGI:102497]	-
ENSMUSG00000028347	378.52	402.33	354.03	629.91	613.9	584.48	378.29	609.43	-0.69	2.40696395282009e-07	0	Tmeff1	4	48585174	48663131	+	2549	protein_coding	transmembrane protein with EGF-like and two follistatin-like domains 1 [Source:MGI Symbol;Acc:MGI:1926810]	-
ENSMUSG00000028019	771.42	713.04	662.09	1227.09	923.84	1310.01	715.51	1153.65	-0.69	6.85952485608641e-05	0.01	Pdgfc	3	81036416	81214040	+	5089	protein_coding	platelet-derived growth factor, C polypeptide [Source:MGI Symbol;Acc:MGI:1859631]	-
ENSMUSG00000032243	9525.82	5000.74	6216.97	9414.84	10605.2	13384.3	6914.51	11134.8	-0.69	0.01	0.11	Itga11	9	62677826	62783982	+	5131	protein_coding	integrin alpha 11 [Source:MGI Symbol;Acc:MGI:2442114]	-
ENSMUSG00000102336	80.92	66.35	61.61	98.17	130.98	107.56	69.63	112.24	-0.69	0.01	0.14	Gm37233	1	34427002	34433264	-	6263	lincRNA	predicted gene, 37233 [Source:MGI Symbol;Acc:MGI:5610461]	-
ENSMUSG00000037465	372.22	524.51	321.75	893.73	379.94	695.09	406.16	656.25	-0.69	0.03	0.26	Klf10	15	38291463	38300706	-	4179	protein_coding	Kruppel-like factor 10 [Source:MGI Symbol;Acc:MGI:1101353]	zf-C2H2
ENSMUSG00000032374	1685.79	1676.74	1687.98	2757.88	2412.59	2912.27	1683.5	2694.25	-0.68	1.24623614590083e-08	9.66331507531503e-06	Plod2	9	92542223	92608428	+	5392	protein_coding	procollagen lysine, 2-oxoglutarate 5-dioxygenase 2 [Source:MGI Symbol;Acc:MGI:1347007]	-
ENSMUSG00000020580	3198.95	3426.16	2967.17	4609.76	4767.2	6001.11	3197.43	5126.02	-0.68	3.72958789657158e-06	0	Rock2	12	16894895	16987823	+	13897	protein_coding	Rho-associated coiled-coil containing protein kinase 2 [Source:MGI Symbol;Acc:MGI:107926]	-
ENSMUSG00000022324	144.75	132.71	137.89	270.98	204.97	188.74	138.45	221.56	-0.68	0	0.06	Matn2	15	34306677	34436273	+	6263	protein_coding	matrilin 2 [Source:MGI Symbol;Acc:MGI:109613]	-
ENSMUSG00000048706	1246.13	1366.04	776.51	1531.82	2071.65	1828.54	1129.56	1810.67	-0.68	0	0.08	Lurap1l	4	80910646	80955628	+	3066	protein_coding	leucine rich adaptor protein 1-like [Source:MGI Symbol;Acc:MGI:106510]	-
ENSMUSG00000001506	40342.9	16999.1	33646.2	49721.6	35082.1	61077.5	30329.4	48627.1	-0.68	0.03	0.26	Col1a1	11	94936224	94953042	+	6563	protein_coding	collagen, type I, alpha 1 [Source:MGI Symbol;Acc:MGI:88467]	-
ENSMUSG00000026646	36.86	44.24	40.1	54.2	63.99	75.09	40.4	64.43	-0.68	0.03	0.27	Suv39h2	2	3455815	3475031	-	4410	protein_coding	suppressor of variegation 3-9 2 [Source:MGI Symbol;Acc:MGI:1890396]	-
ENSMUSG00000034109	1730.74	1674.64	1481.63	2727.2	2303.61	2743.83	1629	2591.55	-0.67	5.07204842949571e-07	0	Golim4	3	75875084	75956949	-	11072	protein_coding	golgi integral membrane protein 4 [Source:MGI Symbol;Acc:MGI:1920374]	-
ENSMUSG00000003032	278.72	335.98	205.37	447.89	413.93	444.45	273.36	435.42	-0.67	0	0.05	Klf4	4	55527143	55532466	-	3049	protein_coding	Kruppel-like factor 4 (gut) [Source:MGI Symbol;Acc:MGI:1342287]	zf-C2H2
ENSMUSG00000063810	116.88	133.76	97.8	164.63	177.97	210.05	116.15	184.22	-0.67	0	0.08	Alms1	6	85587531	85702753	+	20273	protein_coding	ALMS1, centrosome and basal body associated [Source:MGI Symbol;Acc:MGI:1934606]	-
ENSMUSG00000004221	1589.58	2345.54	1452.29	2937.86	2242.62	3405.43	1795.81	2861.97	-0.67	0	0.09	Ikbkg	X	74393290	74453854	+	8110	protein_coding	inhibitor of kappaB kinase gamma [Source:MGI Symbol;Acc:MGI:1338074]	-
ENSMUSG00000022528	215.78	127.44	182.88	303.7	208.96	324.71	175.37	279.13	-0.67	0.01	0.18	Hes1	16	30064384	30067796	+	2037	protein_coding	hes family bHLH transcription factor 1 [Source:MGI Symbol;Acc:MGI:104853]	bHLH
ENSMUSG00000034220	1952.82	1785.23	1625.39	3935.89	1621.73	2989.39	1787.81	2849	-0.67	0.02	0.2	Gpc1	1	92831645	92860779	+	5159	protein_coding	glypican 1 [Source:MGI Symbol;Acc:MGI:1194891]	-
ENSMUSG00000034394	45.85	89.52	49.88	106.35	88.99	98.43	61.75	97.92	-0.67	0.04	0.32	Lif	11	4257557	4272514	+	4350	protein_coding	leukemia inhibitory factor [Source:MGI Symbol;Acc:MGI:96787]	-
ENSMUSG00000030643	161.84	140.08	172.12	231.1	215.96	303.4	158.01	250.16	-0.66	0	0.06	Rab30	7	92741603	92844535	+	9642	protein_coding	RAB30, member RAS oncogene family [Source:MGI Symbol;Acc:MGI:1923235]	-
ENSMUSG00000083899	58.44	52.66	70.41	109.42	89.98	87.27	60.51	95.56	-0.66	0.01	0.18	Gm12346	11	77293444	77295898	+	2255	transcribed_processed_pseudogene	predicted gene 12346 [Source:MGI Symbol;Acc:MGI:3649810]	-
ENSMUSG00000029869	89.01	81.1	93.89	188.15	116.98	113.65	88	139.59	-0.66	0.02	0.21	Ephb6	6	41605482	41620509	+	3773	protein_coding	Eph receptor B6 [Source:MGI Symbol;Acc:MGI:1096338]	-
ENSMUSG00000001131	547.54	699.34	504.63	1378.43	578.9	801.64	583.84	919.66	-0.66	0.03	0.27	Timp1	X	20870166	20874735	+	888	protein_coding	tissue inhibitor of metalloproteinase 1 [Source:MGI Symbol;Acc:MGI:98752]	-
ENSMUSG00000022106	1452.02	2824.76	1537.37	4171.08	1871.69	3150.73	1938.05	3064.5	-0.66	0.04	0.32	Rcbtb2	14	73123037	73207843	+	9489	protein_coding	regulator of chromosome condensation (RCC1) and BTB (POZ) domain containing protein 2 [Source:MGI Symbol;Acc:MGI:1917200]	-
ENSMUSG00000020902	234.66	214.86	254.27	342.56	347.94	418.07	234.6	369.52	-0.65	0	0.01	Ntn1	11	68209364	68400823	-	6277	protein_coding	netrin 1 [Source:MGI Symbol;Acc:MGI:105088]	-
ENSMUSG00000033952	140.26	147.45	139.85	239.28	215.96	217.15	142.52	224.13	-0.65	0	0.01	Aspm	1	139454772	139494091	+	11590	protein_coding	abnormal spindle microtubule assembly [Source:MGI Symbol;Acc:MGI:1334448]	-
ENSMUSG00000027546	721.07	506.6	685.56	630.93	1235.79	1144.61	637.74	1003.78	-0.65	0.01	0.18	Atp9a	2	168634438	168742409	-	5917	protein_coding	ATPase, class II, type 9A [Source:MGI Symbol;Acc:MGI:1330826]	-
ENSMUSG00000020185	72.83	93.74	74.33	124.75	154.97	97.41	80.3	125.71	-0.65	0.02	0.2	E2f7	10	110745439	110787384	+	9009	protein_coding	E2F transcription factor 7 [Source:MGI Symbol;Acc:MGI:1289147]	E2F
ENSMUSG00000057614	258.94	136.92	272.85	260.76	438.93	353.13	222.9	350.94	-0.65	0.03	0.28	Gnai1	5	18265135	18360355	-	3135	protein_coding	guanine nucleotide binding protein (G protein), alpha inhibiting 1 [Source:MGI Symbol;Acc:MGI:95771]	-
ENSMUSG00000031274	472.92	475.01	472.36	759.77	688.88	760.03	473.43	736.23	-0.64	2.62226995650962e-07	0	Col4a5	X	141475385	141689234	+	6718	protein_coding	collagen, type IV, alpha 5 [Source:MGI Symbol;Acc:MGI:88456]	-
ENSMUSG00000100862	359.63	507.66	394.12	696.37	594.9	676.82	420.47	656.03	-0.64	0	0.02	Gm10925	1	24613974	24614651	-	678	unprocessed_pseudogene	predicted gene 10925 [Source:MGI Symbol;Acc:MGI:3809095]	-
ENSMUSG00000078190	468.42	396.01	514.41	510.26	670.89	962.98	459.62	714.71	-0.64	0.01	0.15	Dnm3os	1	162217623	162225550	+	7928	antisense	dynamin 3, opposite strand [Source:MGI Symbol;Acc:MGI:3052332]	-
ENSMUSG00000035847	1316.26	1628.29	1426.86	2385.67	2134.64	2230.37	1457.14	2250.23	-0.63	1.66170906687623e-06	0	Ids	X	70343069	70365084	-	5101	protein_coding	iduronate 2-sulfatase [Source:MGI Symbol;Acc:MGI:96417]	-
ENSMUSG00000015653	699.49	900.51	602.43	1201.52	977.84	1238.98	734.14	1139.45	-0.63	0	0.04	Steap2	5	5664829	5694578	-	12144	protein_coding	six transmembrane epithelial antigen of prostate 2 [Source:MGI Symbol;Acc:MGI:1921301]	-
ENSMUSG00000039193	189.71	264.36	258.18	475.5	232.96	394.73	237.42	367.73	-0.63	0.03	0.25	Nlrc4	17	74425438	74459142	-	4729	protein_coding	NLR family, CARD domain containing 4 [Source:MGI Symbol;Acc:MGI:3036243]	-
ENSMUSG00000024900	1549.13	2297.1	1585.29	4002.35	1708.71	2722.52	1810.5	2811.19	-0.63	0.03	0.27	Cpt1a	19	3323301	3385732	+	4300	protein_coding	carnitine palmitoyltransferase 1a, liver [Source:MGI Symbol;Acc:MGI:1098296]	-
ENSMUSG00000113328	34.17	45.29	42.05	54.2	72.99	59.87	40.5	62.35	-0.63	0.05	0.34	Gm47260	12	103412492	103415596	-	3105	TEC	predicted gene, 47260 [Source:MGI Symbol;Acc:MGI:6096093]	-
ENSMUSG00000064360	156.44	207.49	244.49	319.04	281.95	331.82	202.81	310.94	-0.62	0	0.09	mt-Nd3	MT	9459	9806	+	348	protein_coding	mitochondrially encoded NADH dehydrogenase 3 [Source:MGI Symbol;Acc:MGI:102499]	-
ENSMUSG00000074733	276.92	282.27	342.29	355.86	436.93	594.63	300.49	462.47	-0.62	0.01	0.12	Zfp950	19	61053840	61140840	-	10615	protein_coding	zinc finger protein 950 [Source:MGI Symbol;Acc:MGI:2652824]	-
ENSMUSG00000073664	1028.55	1019.53	974.06	1029.73	1522.74	2076.14	1007.38	1542.87	-0.62	0.01	0.16	Nbeal1	1	60180599	60338328	+	28441	protein_coding	neurobeachin like 1 [Source:MGI Symbol;Acc:MGI:2444343]	-
ENSMUSG00000074361	125.87	139.03	149.63	276.09	167.97	191.78	138.18	211.95	-0.62	0.01	0.18	C5ar2	7	16234585	16244154	-	3561	protein_coding	complement component 5a receptor 2 [Source:MGI Symbol;Acc:MGI:2442013]	-
ENSMUSG00000048279	490.9	398.12	372.61	486.75	527.91	926.45	420.54	647.03	-0.62	0.02	0.22	Sacs	14	61138457	61240695	+	20414	protein_coding	sacsin [Source:MGI Symbol;Acc:MGI:1354724]	-
ENSMUSG00000001655	154.64	149.56	126.16	260.76	140.98	261.8	143.45	221.18	-0.62	0.03	0.25	Hoxc13	15	102921103	102928814	+	2461	protein_coding	homeobox C13 [Source:MGI Symbol;Acc:MGI:99560]	Homeobox
ENSMUSG00000021559	1808.96	3055.42	1625.39	4209.94	2357.6	3423.69	2163.26	3330.41	-0.62	0.03	0.26	Dapk1	13	60601947	60763191	+	9012	protein_coding	death associated protein kinase 1 [Source:MGI Symbol;Acc:MGI:1916885]	-
ENSMUSG00000070461	85.41	91.63	81.17	146.23	89.98	161.34	86.07	132.52	-0.62	0.03	0.27	9230112E08Rik	2	180983924	180987275	+	3352	sense_overlapping	RIKEN cDNA 9230112E08 gene [Source:MGI Symbol;Acc:MGI:2444774]	-
ENSMUSG00000079429	54.84	52.66	38.14	66.47	72.99	85.24	48.55	74.9	-0.62	0.04	0.3	Mroh2a	1	88226986	88262289	+	8492	protein_coding	maestro heat-like repeat family member 2A [Source:MGI Symbol;Acc:MGI:3705228]	-
ENSMUSG00000064340	48.55	71.62	64.55	110.44	68.99	104.52	61.57	94.65	-0.62	0.04	0.33	mt-Tl1	MT	2676	2750	+	75	Mt_tRNA	mitochondrially encoded tRNA leucine 1 [Source:MGI Symbol;Acc:MGI:102482]	-
ENSMUSG00000021733	971.01	1333.39	975.04	1612.6	1640.72	1750.41	1093.15	1667.91	-0.61	0	0.01	Slc4a7	14	14702279	14799940	+	15205	protein_coding	solute carrier family 4, sodium bicarbonate cotransporter, member 7 [Source:MGI Symbol;Acc:MGI:2443878]	-
ENSMUSG00000068747	2013.95	2251.81	2036.14	4056.55	2331.61	3250.18	2100.63	3212.78	-0.61	0	0.08	Sort1	3	108284082	108361511	+	7569	protein_coding	sortilin 1 [Source:MGI Symbol;Acc:MGI:1338015]	-
ENSMUSG00000038119	241.85	232.76	223.96	258.71	469.92	339.93	232.86	356.19	-0.61	0.01	0.16	Cdon	9	35421128	35507652	+	7715	protein_coding	cell adhesion molecule-related/down-regulated by oncogenes [Source:MGI Symbol;Acc:MGI:1926387]	-
ENSMUSG00000026837	10384.5	6145.6	8599.31	10455.8	11303.1	16471.1	8376.45	12743.3	-0.61	0.01	0.16	Col5a1	2	27886425	28039514	+	8490	protein_coding	collagen, type V, alpha 1 [Source:MGI Symbol;Acc:MGI:88457]	-
ENSMUSG00000073678	869.42	1367.09	1017.09	2111.62	1159.8	1706.77	1084.53	1659.4	-0.61	0.02	0.19	Pgap1	1	54472994	54557684	-	16611	protein_coding	post-GPI attachment to proteins 1 [Source:MGI Symbol;Acc:MGI:2443342]	-
ENSMUSG00000026235	141.16	96.9	161.37	158.5	233.96	218.17	133.14	203.54	-0.61	0.02	0.23	Epha4	1	77367185	77515088	-	8054	protein_coding	Eph receptor A4 [Source:MGI Symbol;Acc:MGI:98277]	-
ENSMUSG00000045658	1585.09	2732.08	1493.36	3944.07	2283.62	2623.07	1936.84	2950.25	-0.61	0.03	0.27	Pid1	1	84036296	84364180	-	8172	protein_coding	phosphotyrosine interaction domain containing 1 [Source:MGI Symbol;Acc:MGI:2138391]	-
ENSMUSG00000021306	2122.74	2768.94	1905.09	4739.63	2043.66	3562.71	2265.59	3448.67	-0.61	0.03	0.28	Gpr137b	13	13357620	13394014	-	5026	protein_coding	G protein-coupled receptor 137B [Source:MGI Symbol;Acc:MGI:1891463]	-
ENSMUSG00000078427	107.89	190.63	135.94	194.29	179.97	288.18	144.82	220.81	-0.61	0.04	0.29	Sarnp	10	128817333	128877629	+	1360	protein_coding	SAP domain containing ribonucleoprotein [Source:MGI Symbol;Acc:MGI:1913368]	-
ENSMUSG00000024985	555.64	614.03	469.43	735.23	777.87	979.21	546.37	830.77	-0.6	0	0.03	Tcf7l2	19	55741810	55933654	+	8739	protein_coding	transcription factor 7 like 2, T cell specific, HMG box [Source:MGI Symbol;Acc:MGI:1202879]	HMG
ENSMUSG00000027763	5777.53	8405.83	6383.23	11822	8894.5	10477.1	6855.53	10397.9	-0.6	0	0.04	Mbnl1	3	60472830	60629750	+	18717	protein_coding	muscleblind like splicing factor 1 [Source:MGI Symbol;Acc:MGI:1928482]	-
ENSMUSG00000029822	332.66	434.98	385.32	660.58	483.92	604.78	384.32	583.09	-0.6	0	0.05	Osbpl3	6	50293330	50456201	-	9021	protein_coding	oxysterol binding protein-like 3 [Source:MGI Symbol;Acc:MGI:1918970]	-
ENSMUSG00000074794	195.1	258.04	203.42	335.4	272.95	385.6	218.85	331.32	-0.6	0	0.1	Arrdc3	13	80883384	80896042	+	6266	protein_coding	arrestin domain containing 3 [Source:MGI Symbol;Acc:MGI:2145242]	-
ENSMUSG00000002602	5682.23	6401.53	5062.96	11117.4	6369.93	8460.81	5715.57	8649.39	-0.6	0	0.1	Axl	7	25757273	25788705	-	5033	protein_coding	AXL receptor tyrosine kinase [Source:MGI Symbol;Acc:MGI:1347244]	-
ENSMUSG00000042249	176.22	189.58	188.75	302.68	202.97	333.85	184.85	279.83	-0.6	0.01	0.15	Grk3	5	112910482	113015791	-	8693	protein_coding	G protein-coupled receptor kinase 3 [Source:MGI Symbol;Acc:MGI:87941]	-
ENSMUSG00000025997	86.31	83.21	82.15	128.84	106.98	145.11	83.89	126.98	-0.6	0.01	0.16	Ikzf2	1	69531214	69687245	-	11613	protein_coding	IKAROS family zinc finger 2 [Source:MGI Symbol;Acc:MGI:1342541]	zf-C2H2
ENSMUSG00000039217	51.25	65.3	50.85	95.1	77.99	80.16	55.8	84.42	-0.6	0.03	0.27	Il18	9	50554827	50581840	+	1031	protein_coding	interleukin 18 [Source:MGI Symbol;Acc:MGI:107936]	-
ENSMUSG00000018604	48.55	42.13	45.96	75.67	59.99	72.05	45.55	69.24	-0.6	0.04	0.3	Tbx3	5	119670669	119684724	+	6624	protein_coding	T-box 3 [Source:MGI Symbol;Acc:MGI:98495]	T-box
ENSMUSG00000022754	332.66	314.92	306.11	513.33	441.93	483.01	317.89	479.42	-0.59	3.92881452580776e-05	0	Tmem45a	16	56805161	56886166	-	3129	protein_coding	transmembrane protein 45a [Source:MGI Symbol;Acc:MGI:1913122]	-
ENSMUSG00000019971	184.31	151.67	181.9	255.64	218.96	306.45	172.63	260.35	-0.59	0	0.1	Cep290	10	100487558	100574840	+	11617	protein_coding	centrosomal protein 290 [Source:MGI Symbol;Acc:MGI:2384917]	-
ENSMUSG00000024529	33824.5	25565.1	28639.9	32325.6	46305.2	53942	29343.2	44190.9	-0.59	0	0.1	Lox	18	52516069	52529867	-	4810	protein_coding	lysyl oxidase [Source:MGI Symbol;Acc:MGI:96817]	-
ENSMUSG00000032740	667.12	690.92	669.91	1047.12	722.88	1289.72	675.98	1019.9	-0.59	0.01	0.12	Ccdc88a	11	29373658	29510808	+	10891	protein_coding	coiled coil domain containing 88A [Source:MGI Symbol;Acc:MGI:1925177]	-
ENSMUSG00000025757	497.19	777.28	396.08	919.29	731.88	855.42	556.85	835.53	-0.59	0.02	0.22	Hspa4l	3	40744495	40796103	+	11792	protein_coding	heat shock protein 4 like [Source:MGI Symbol;Acc:MGI:107422]	-
ENSMUSG00000031200	71.93	106.38	69.44	115.55	99.98	156.27	82.58	123.93	-0.59	0.05	0.33	Mtcp1	X	75410444	75416588	-	4478	protein_coding	mature T cell proliferation 1 [Source:MGI Symbol;Acc:MGI:102699]	-
ENSMUSG00000027087	5761.35	5635.83	5563.69	8692.9	7128.8	9549.61	5653.62	8457.11	-0.58	3.20177975765002e-05	0	Itgav	2	83724397	83806916	+	10744	protein_coding	integrin alpha V [Source:MGI Symbol;Acc:MGI:96608]	-
ENSMUSG00000036564	561.93	447.62	510.5	767.95	692.88	808.74	506.68	756.53	-0.58	0	0.01	Ndrg4	8	95676980	95715119	+	4893	protein_coding	N-myc downstream regulated gene 4 [Source:MGI Symbol;Acc:MGI:2384590]	-
ENSMUSG00000018199	748.94	756.22	721.74	948.95	1053.82	1323.21	742.3	1108.66	-0.58	0	0.02	Trove2	1	143750790	143777068	-	9541	protein_coding	TROVE domain family, member 2 [Source:MGI Symbol;Acc:MGI:106652]	-
ENSMUSG00000099881	71.03	89.52	80.19	116.57	107.98	135.97	80.25	120.18	-0.58	0.01	0.19	2810013P06Rik	8	123042466	123044602	+	2137	bidirectional_promoter_lncRNA	RIKEN cDNA 2810013P06 gene [Source:MGI Symbol;Acc:MGI:1914456]	-
ENSMUSG00000005611	172.62	159.04	133	192.24	194.97	309.49	154.89	232.23	-0.58	0.02	0.23	Mrvi1	7	110868266	110982461	-	6827	protein_coding	MRV integration site 1 [Source:MGI Symbol;Acc:MGI:1338023]	-
ENSMUSG00000048924	73.73	92.68	82.15	159.52	86.99	124.81	82.85	123.77	-0.58	0.05	0.34	Ccdc125	13	100669717	100697240	+	2469	protein_coding	coiled-coil domain containing 125 [Source:MGI Symbol;Acc:MGI:1923291]	-
ENSMUSG00000045954	382.11	437.09	406.84	446.86	940.84	447.5	408.68	611.73	-0.58	0.05	0.34	Cavin2	1	51289126	51302960	+	3055	protein_coding	caveolae associated 2 [Source:MGI Symbol;Acc:MGI:99513]	-
ENSMUSG00000024533	602.39	693.03	539.84	858.96	856.86	1012.7	611.75	909.51	-0.57	0	0.02	Spire1	18	67488209	67610790	-	7766	protein_coding	spire type actin nucleation factor 1 [Source:MGI Symbol;Acc:MGI:1915416]	-
ENSMUSG00000037355	232.86	238.03	234.71	327.22	288.95	430.25	235.2	348.81	-0.57	0	0.1	Uvssa	5	33378549	33419754	+	8666	protein_coding	UV stimulated scaffold protein A [Source:MGI Symbol;Acc:MGI:1918351]	-
ENSMUSG00000041235	265.23	181.16	232.76	343.58	269.95	392.7	226.38	335.41	-0.57	0.01	0.17	Chd7	4	8690406	8867659	+	13786	protein_coding	chromodomain helicase DNA binding protein 7 [Source:MGI Symbol;Acc:MGI:2444748]	-
ENSMUSG00000050064	124.07	127.44	74.33	156.45	145.98	181.64	108.61	161.36	-0.57	0.03	0.29	Zfp697	3	98382461	98753812	+	8276	protein_coding	zinc finger protein 697 [Source:MGI Symbol;Acc:MGI:2139736]	zf-C2H2
ENSMUSG00000033900	73.73	81.1	63.57	84.87	109.98	129.89	72.8	108.25	-0.57	0.04	0.29	Map9	3	82358044	82395268	+	6671	protein_coding	microtubule-associated protein 9 [Source:MGI Symbol;Acc:MGI:2442208]	-
ENSMUSG00000014164	45.85	46.34	48.9	74.65	57.99	77.12	47.03	69.92	-0.57	0.05	0.34	Klhl3	13	58000228	58113592	-	7322	protein_coding	kelch-like 3 [Source:MGI Symbol;Acc:MGI:2445185]	-
ENSMUSG00000030557	3332.01	3972.78	3457.13	6005.58	4242.29	5663.2	3587.31	5303.69	-0.56	0	0.03	Mef2a	7	67231163	67372858	-	14681	protein_coding	myocyte enhancer factor 2A [Source:MGI Symbol;Acc:MGI:99532]	SRF
ENSMUSG00000075376	887.4	857.33	829.32	1126.88	1109.81	1570.8	858.02	1269.16	-0.56	0	0.05	Rc3h2	2	37370069	37422903	-	19624	protein_coding	ring finger and CCCH-type zinc finger domains 2 [Source:MGI Symbol;Acc:MGI:2442789]	-
ENSMUSG00000022817	7511.87	8640.7	6318.68	12691.2	9181.46	11369	7490.42	11080.5	-0.56	0	0.05	Itgb5	16	33829665	33949338	+	3553	protein_coding	integrin beta 5 [Source:MGI Symbol;Acc:MGI:96614]	-
ENSMUSG00000050199	346.15	337.03	279.7	414.14	542.91	464.75	320.96	473.93	-0.56	0	0.05	Lgr4	2	109917647	110014257	+	5884	protein_coding	leucine-rich repeat-containing G protein-coupled receptor 4 [Source:MGI Symbol;Acc:MGI:1891468]	-
ENSMUSG00000028532	127.67	101.11	126.16	164.63	202.97	156.27	118.31	174.62	-0.56	0.01	0.16	Cachd1	4	100776675	101029220	+	6020	protein_coding	cache domain containing 1 [Source:MGI Symbol;Acc:MGI:2444177]	-
ENSMUSG00000038174	226.57	261.2	270.9	277.12	371.94	466.78	252.89	371.94	-0.56	0.01	0.18	Fam126b	1	58522806	58586323	-	12041	protein_coding	family with sequence similarity 126, member B [Source:MGI Symbol;Acc:MGI:1098784]	-
ENSMUSG00000038538	543.05	491.86	609.28	603.32	672.89	1145.63	548.06	807.28	-0.56	0.03	0.27	Ubn2	6	38433950	38524825	+	21438	protein_coding	ubinuclein 2 [Source:MGI Symbol;Acc:MGI:2444236]	-
ENSMUSG00000081485	81.82	102.16	127.14	191.22	136.98	129.89	103.71	152.69	-0.56	0.04	0.31	Gm12338	11	75599763	75599954	-	192	processed_pseudogene	predicted gene 12338 [Source:MGI Symbol;Acc:MGI:3650622]	-
ENSMUSG00000080316	187.01	190.63	209.29	178.95	303.95	383.57	195.64	288.82	-0.56	0.05	0.33	Spaca6	17	17827158	17843009	+	7067	protein_coding	sperm acrosome associated 6 [Source:MGI Symbol;Acc:MGI:1922452]	-
ENSMUSG00000034023	106.99	111.64	92.91	171.79	183.97	102.49	103.85	152.75	-0.56	0.05	0.34	Fancd2	6	113531682	113597017	+	7937	protein_coding	Fanconi anemia, complementation group D2 [Source:MGI Symbol;Acc:MGI:2448480]	-
ENSMUSG00000078185	139.36	140.08	131.05	204.51	169.97	228.31	136.83	200.93	-0.55	0.01	0.12	Chml	1	175682237	175692901	-	6975	protein_coding	choroideremia-like [Source:MGI Symbol;Acc:MGI:101913]	-
ENSMUSG00000020649	667.12	711.98	590.7	1247.54	863.85	781.34	656.6	964.25	-0.55	0.01	0.13	Rrm2	12	24708241	24714146	+	2771	protein_coding	ribonucleotide reductase M2 [Source:MGI Symbol;Acc:MGI:98181]	-
ENSMUSG00000051177	154.64	171.68	117.36	193.27	225.96	231.36	147.89	216.86	-0.55	0.01	0.16	Plcb1	2	134786067	135475258	+	11115	protein_coding	phospholipase C, beta 1 [Source:MGI Symbol;Acc:MGI:97613]	-
ENSMUSG00000037341	171.73	195.9	222.98	377.33	197.97	292.24	196.87	289.18	-0.55	0.04	0.3	Slc9a7	X	20105754	20291807	-	3820	protein_coding	solute carrier family 9 (sodium/hydrogen exchanger), member 7 [Source:MGI Symbol;Acc:MGI:2444530]	-
ENSMUSG00000035236	303.89	294.9	288.5	272	465.92	562.16	295.77	433.36	-0.55	0.04	0.3	Scai	2	39066214	39190734	-	12341	protein_coding	suppressor of cancer cell invasion [Source:MGI Symbol;Acc:MGI:2443716]	-
ENSMUSG00000023845	3342.8	3828.49	3428.77	4723.27	4756.2	5895.57	3533.36	5125.01	-0.54	0	0.01	Lnpep	17	17521410	17625050	-	14144	protein_coding	leucyl/cystinyl aminopeptidase [Source:MGI Symbol;Acc:MGI:2387123]	-
ENSMUSG00000034158	1953.71	1972.7	1997.02	2386.69	2620.56	3619.54	1974.48	2875.59	-0.54	0	0.07	Lrrc58	16	37868389	37888858	+	8604	protein_coding	leucine rich repeat containing 58 [Source:MGI Symbol;Acc:MGI:2443542]	-
ENSMUSG00000037795	283.21	245.4	333.49	386.53	411.93	451.55	287.37	416.67	-0.54	0	0.07	N4bp2	5	65763521	65830108	+	14946	protein_coding	NEDD4 binding protein 2 [Source:MGI Symbol;Acc:MGI:2684414]	-
ENSMUSG00000101111	312.88	370.74	413.68	607.41	534.91	451.55	365.77	531.29	-0.54	0	0.09	Gm28437	1	24613189	24613971	-	783	unprocessed_pseudogene	predicted gene 28437 [Source:MGI Symbol;Acc:MGI:5579143]	-
ENSMUSG00000033964	483.71	572.96	507.57	680.01	621.9	974.14	521.41	758.68	-0.54	0.01	0.14	Zbtb41	1	139422288	139453005	+	8400	protein_coding	zinc finger and BTB domain containing 41 [Source:MGI Symbol;Acc:MGI:2444487]	ZBTB
ENSMUSG00000036768	125.87	128.49	135.94	205.54	202.97	158.3	130.1	188.93	-0.54	0.01	0.14	Kif15	9	122951046	123018733	+	11020	protein_coding	kinesin family member 15 [Source:MGI Symbol;Acc:MGI:1098258]	-
ENSMUSG00000045328	324.57	262.25	290.46	502.08	450.92	322.68	292.43	425.23	-0.54	0.01	0.16	Cenpe	3	135212537	135273611	+	8620	protein_coding	centromere protein E [Source:MGI Symbol;Acc:MGI:1098230]	-
ENSMUSG00000007613	2375.39	2340.28	2215.11	4213	2346.61	3500.81	2310.26	3353.47	-0.54	0.01	0.16	Tgfbr1	4	47353222	47414931	+	6534	protein_coding	transforming growth factor, beta receptor I [Source:MGI Symbol;Acc:MGI:98728]	-
ENSMUSG00000020330	222.97	195.9	213.2	405.96	284.95	227.3	210.69	306.07	-0.54	0.03	0.26	Hmmr	11	40701395	40733422	-	5431	protein_coding	hyaluronan mediated motility receptor (RHAMM) [Source:MGI Symbol;Acc:MGI:104667]	-
ENSMUSG00000072847	101.6	86.36	93.89	141.12	105.98	164.39	93.95	137.16	-0.54	0.03	0.28	A530017D24Rik	11	61864568	61868058	-	2614	lincRNA	RIKEN cDNA A530017D24 gene [Source:MGI Symbol;Acc:MGI:2144320]	-
ENSMUSG00000021690	499.89	460.26	482.14	616.61	666.89	797.58	480.76	693.69	-0.53	0	0.03	Jmy	13	93430101	93499808	-	8858	protein_coding	junction-mediating and regulatory protein [Source:MGI Symbol;Acc:MGI:1913096]	-
ENSMUSG00000016128	314.68	366.52	283.61	445.84	450.92	493.16	321.61	463.31	-0.53	0	0.04	Stard13	5	151037510	151233836	-	8594	protein_coding	StAR-related lipid transfer (START) domain containing 13 [Source:MGI Symbol;Acc:MGI:2385331]	-
ENSMUSG00000041685	1094.19	1425.02	1329.06	1929.6	1516.74	2104.55	1282.76	1850.3	-0.53	0	0.08	Fcho2	13	98723403	98815449	-	12499	protein_coding	FCH domain only 2 [Source:MGI Symbol;Acc:MGI:3505790]	-
ENSMUSG00000064363	16978.3	25063.7	18176.6	29643.4	25070.8	32038	20072.9	28917.4	-0.53	0	0.1	mt-Nd4	MT	10167	11544	+	1378	protein_coding	mitochondrially encoded NADH dehydrogenase 4 [Source:MGI Symbol;Acc:MGI:102498]	-
ENSMUSG00000034903	304.79	379.16	307.08	391.65	525.91	509.39	330.35	475.65	-0.53	0.01	0.1	Cobll1	2	65088339	65239403	-	8342	protein_coding	Cobl-like 1 [Source:MGI Symbol;Acc:MGI:2442894]	-
ENSMUSG00000024044	1327.05	1346.03	944.72	1828.36	1435.76	1974.66	1205.93	1746.26	-0.53	0.01	0.12	Epb41l3	17	69075683	69289989	+	11919	protein_coding	erythrocyte membrane protein band 4.1 like 3 [Source:MGI Symbol;Acc:MGI:103008]	-
ENSMUSG00000064370	26042.9	42169.2	29183.7	52677.9	39450.4	48453.3	32465.3	46860.5	-0.53	0.01	0.16	mt-Cytb	MT	14145	15288	+	1144	protein_coding	mitochondrially encoded cytochrome b [Source:MGI Symbol;Acc:MGI:102501]	-
ENSMUSG00000019256	183.41	271.73	264.05	326.2	399.93	308.48	239.73	344.87	-0.53	0.02	0.19	Ahr	12	35497974	35535038	-	6163	protein_coding	aryl-hydrocarbon receptor [Source:MGI Symbol;Acc:MGI:105043]	bHLH
ENSMUSG00000034981	1084.3	868.91	896.8	1326.28	941.84	1862.03	950	1376.72	-0.53	0.03	0.27	Parm1	5	91517615	91626894	+	5068	protein_coding	prostate androgen-regulated mucin-like protein 1 [Source:MGI Symbol;Acc:MGI:2443349]	-
ENSMUSG00000000325	176.22	214.86	130.07	282.23	273.95	196.86	173.72	251.01	-0.53	0.04	0.3	Arvcf	16	18348182	18407076	+	6715	protein_coding	armadillo repeat gene deleted in velocardiofacial syndrome [Source:MGI Symbol;Acc:MGI:109620]	-
ENSMUSG00000033577	554.74	635.1	591.67	807.83	854.86	885.86	593.84	849.52	-0.52	4.22826880979898e-05	0	Myo6	9	80165031	80311729	+	12078	protein_coding	myosin VI [Source:MGI Symbol;Acc:MGI:104785]	-
ENSMUSG00000038679	736.35	731.99	638.62	898.84	998.83	1123.3	702.32	1006.99	-0.52	0	0.02	Trps1	15	50654752	50890463	-	13380	protein_coding	transcriptional repressor GATA binding 1 [Source:MGI Symbol;Acc:MGI:1927616]	zf-GATA
ENSMUSG00000063406	1550.92	2074.86	1761.33	2814.12	2382.6	2543.93	1795.71	2580.22	-0.52	0	0.03	Tmed5	5	108106366	108132620	-	7688	protein_coding	transmembrane p24 trafficking protein 5 [Source:MGI Symbol;Acc:MGI:1921586]	-
ENSMUSG00000048490	553.84	498.18	527.13	658.54	748.87	851.36	526.38	752.92	-0.52	0	0.03	Nrip1	16	76287400	76373827	-	11457	protein_coding	nuclear receptor interacting protein 1 [Source:MGI Symbol;Acc:MGI:1315213]	-
ENSMUSG00000042271	302.99	371.79	284.59	479.59	446.92	452.57	319.79	459.69	-0.52	0	0.05	Nxt2	X	142226770	142239692	+	3176	protein_coding	nuclear transport factor 2-like export factor 2 [Source:MGI Symbol;Acc:MGI:2147914]	-
ENSMUSG00000029403	204.99	251.72	214.18	321.09	285.95	351.1	223.63	319.38	-0.52	0	0.09	Cdkl2	5	92006074	92043883	-	6064	protein_coding	cyclin-dependent kinase-like 2 (CDC2-related kinase) [Source:MGI Symbol;Acc:MGI:1858227]	-
ENSMUSG00000026153	384.81	365.47	303.17	444.82	479.92	588.54	351.15	504.43	-0.52	0	0.1	Fam135a	1	24011093	24100341	-	7773	protein_coding	family with sequence similarity 135, member A [Source:MGI Symbol;Acc:MGI:1915437]	-
ENSMUSG00000042104	233.76	196.95	209.29	304.73	268.95	342.98	213.33	305.55	-0.52	0	0.1	Uggt2	14	118985039	119099430	-	12796	protein_coding	UDP-glucose glycoprotein glucosyltransferase 2 [Source:MGI Symbol;Acc:MGI:1913685]	-
ENSMUSG00000039585	709.38	748.85	682.62	832.38	967.84	1262.32	713.62	1020.85	-0.52	0	0.1	Myo9a	9	59750896	59928866	+	13034	protein_coding	myosin IXa [Source:MGI Symbol;Acc:MGI:107735]	-
ENSMUSG00000073771	185.21	145.35	143.76	211.67	223.96	243.53	158.11	226.39	-0.52	0.01	0.14	Btbd19	4	117119219	117125725	-	3883	protein_coding	BTB (POZ) domain containing 19 [Source:MGI Symbol;Acc:MGI:1925861]	-
ENSMUSG00000035547	599.69	919.47	572.11	1152.44	788.87	1048.21	697.09	996.51	-0.52	0.03	0.26	Capn5	7	98121559	98178274	-	5485	protein_coding	calpain 5 [Source:MGI Symbol;Acc:MGI:1100859]	-
ENSMUSG00000038668	534.96	804.67	448.89	1033.82	789.87	732.63	596.17	852.11	-0.52	0.04	0.3	Lpar1	4	58435255	58553898	-	4289	protein_coding	lysophosphatidic acid receptor 1 [Source:MGI Symbol;Acc:MGI:108429]	-
ENSMUSG00000042473	556.53	518.19	489.96	744.43	722.88	760.03	521.56	742.45	-0.51	4.6976754630137e-05	0	Tbc1d8b	X	139684996	139753405	+	5211	protein_coding	TBC1 domain family, member 8B [Source:MGI Symbol;Acc:MGI:1918101]	-
ENSMUSG00000043336	1636.34	1749.42	1551.06	2521.67	2033.66	2473.91	1645.61	2343.08	-0.51	0	0.01	Filip1l	16	57353093	57573126	+	5335	protein_coding	filamin A interacting protein 1-like [Source:MGI Symbol;Acc:MGI:1925999]	-
ENSMUSG00000025907	1007.88	1179.62	1106.09	1455.12	1487.75	1742.29	1097.86	1561.72	-0.51	0	0.01	Rb1cc1	1	6206197	6276648	+	14690	protein_coding	RB1-inducible coiled-coil 1 [Source:MGI Symbol;Acc:MGI:1341850]	-
ENSMUSG00000090100	305.69	312.81	309.04	384.49	419.93	517.51	309.18	440.64	-0.51	0	0.08	Ttbk2	2	120732816	120850604	-	11406	protein_coding	tau tubulin kinase 2 [Source:MGI Symbol;Acc:MGI:2155779]	-
ENSMUSG00000030177	88.11	97.95	100.73	139.07	142.98	125.83	95.6	135.96	-0.51	0.02	0.2	Ccdc77	6	120324323	120364374	-	6685	protein_coding	coiled-coil domain containing 77 [Source:MGI Symbol;Acc:MGI:1914450]	-
ENSMUSG00000079065	115.08	132.71	100.73	152.36	152.97	191.78	116.17	165.71	-0.51	0.02	0.23	BC005561	5	104508352	104522611	+	5409	protein_coding	cDNA sequence BC005561 [Source:MGI Symbol;Acc:MGI:3040669]	-
ENSMUSG00000022358	603.29	612.98	506.59	702.51	615.9	1135.48	574.29	817.96	-0.51	0.04	0.3	Fbxo32	15	58175879	58214932	-	6976	protein_coding	F-box protein 32 [Source:MGI Symbol;Acc:MGI:1914981]	-
ENSMUSG00000112964	92.61	95.84	106.6	110.44	140.98	167.43	98.35	139.61	-0.51	0.04	0.31	E430024I08Rik	13	74434781	74463429	-	4631	lincRNA	RIKEN cDNA E430024I08 gene [Source:MGI Symbol;Acc:MGI:3649010]	-
ENSMUSG00000014361	1255.12	1366.04	1231.27	2529.85	1159.8	1803.17	1284.14	1830.94	-0.51	0.05	0.33	Mertk	2	128698956	128802894	+	4336	protein_coding	c-mer proto-oncogene tyrosine kinase [Source:MGI Symbol;Acc:MGI:96965]	-
ENSMUSG00000039405	1852.12	1616.71	1667.44	2268.07	2587.56	2389.69	1712.09	2415.11	-0.5	3.42773601896435e-05	0	Prss23	7	89507783	89527187	-	3767	protein_coding	protease, serine 23 [Source:MGI Symbol;Acc:MGI:1923703]	-
ENSMUSG00000034349	901.78	1074.29	1024.92	1496.03	1440.76	1314.07	1000.33	1416.95	-0.5	0	0.01	Smc4	3	69004738	69034623	+	5210	protein_coding	structural maintenance of chromosomes 4 [Source:MGI Symbol;Acc:MGI:1917349]	-
ENSMUSG00000040520	688.7	889.98	789.22	1091.09	1068.82	1198.39	789.3	1119.43	-0.5	0	0.03	Manea	4	26324506	26346891	-	4867	protein_coding	mannosidase, endo-alpha [Source:MGI Symbol;Acc:MGI:2444484]	-
ENSMUSG00000023800	534.06	588.76	492.9	835.44	673.89	777.28	538.57	762.2	-0.5	0	0.04	Tiam2	17	3326573	3531344	+	12741	protein_coding	T cell lymphoma invasion and metastasis 2 [Source:MGI Symbol;Acc:MGI:1344338]	-
ENSMUSG00000025026	355.14	438.14	345.22	585.93	465.92	561.15	379.5	537.67	-0.5	0	0.09	Add3	19	53140445	53247399	+	4938	protein_coding	adducin 3 (gamma) [Source:MGI Symbol;Acc:MGI:1351615]	-
ENSMUSG00000044042	1052.83	1151.18	844.97	1217.89	1321.78	1774.76	1016.33	1438.14	-0.5	0.01	0.16	Fmn1	2	113327736	113716767	+	15397	protein_coding	formin 1 [Source:MGI Symbol;Acc:MGI:101815]	-
ENSMUSG00000039239	1074.41	819.41	907.56	1000.08	1359.77	1610.37	933.79	1323.41	-0.5	0.02	0.19	Tgfb2	1	186622792	186705989	-	5791	protein_coding	transforming growth factor, beta 2 [Source:MGI Symbol;Acc:MGI:98726]	-
ENSMUSG00000029661	37119.7	22163.1	33326.4	47855.4	37586.7	45772.4	30869.7	43738.2	-0.5	0.02	0.19	Col1a2	6	4504814	4541544	+	12426	protein_coding	collagen, type I, alpha 2 [Source:MGI Symbol;Acc:MGI:88468]	-
ENSMUSG00000042842	197.8	259.09	181.9	366.08	290.95	247.59	212.93	301.54	-0.5	0.03	0.26	Serpinb6b	13	32965209	32979067	+	2262	protein_coding	serine (or cysteine) peptidase inhibitor, clade B, member 6b [Source:MGI Symbol;Acc:MGI:894688]	-
ENSMUSG00000025555	1063.62	848.9	905.6	889.64	1493.75	1612.4	939.38	1331.93	-0.5	0.03	0.28	Farp1	14	121035200	121283744	+	5524	protein_coding	FERM, RhoGEF (Arhgef) and pleckstrin domain protein 1 (chondrocyte-derived) [Source:MGI Symbol;Acc:MGI:2446173]	-
ENSMUSG00000028649	8848.81	7358.92	7570.48	7653.97	10515.2	15463.5	7926.07	11210.9	-0.5	0.04	0.3	Macf1	4	123349633	123684360	-	31402	protein_coding	microtubule-actin crosslinking factor 1 [Source:MGI Symbol;Acc:MGI:108559]	-
ENSMUSG00000033031	197.8	261.2	214.18	395.74	331.94	225.27	224.39	317.65	-0.5	0.04	0.32	Cip2a	16	48994185	49019709	+	5688	protein_coding	cell proliferation regulating inhibitor of protein phosphatase 2A [Source:MGI Symbol;Acc:MGI:2146335]	-
ENSMUSG00000036097	668.92	752.01	702.18	1010.3	910.85	1061.41	707.7	994.19	-0.49	0	0.01	Slf2	19	44931119	44983787	+	6880	protein_coding	SMC5-SMC6 complex localization factor 2 [Source:MGI Symbol;Acc:MGI:1924968]	-
ENSMUSG00000021952	435.16	466.58	439.11	620.7	592.9	668.71	446.95	627.44	-0.49	0	0.01	Xpo4	14	57577521	57665430	-	10731	protein_coding	exportin 4 [Source:MGI Symbol;Acc:MGI:1888526]	-
ENSMUSG00000006262	881.1	948.96	923.21	1362.07	1113.81	1393.22	917.76	1289.7	-0.49	0	0.02	Mob1b	5	88720855	88764220	+	15033	protein_coding	MOB kinase activator 1B [Source:MGI Symbol;Acc:MGI:1915723]	-
ENSMUSG00000033282	354.24	367.58	363.81	508.22	453.92	558.1	361.87	506.75	-0.49	0	0.04	Rpgrip1l	8	91217030	91313262	-	14688	protein_coding	Rpgrip1-like [Source:MGI Symbol;Acc:MGI:1920563]	-
ENSMUSG00000026042	28119.8	22957.3	23125.1	30627.1	34364.2	39207.1	24734.1	34732.8	-0.49	0	0.04	Col5a2	1	45374321	45503282	-	9591	protein_coding	collagen, type V, alpha 2 [Source:MGI Symbol;Acc:MGI:88458]	-
ENSMUSG00000005087	2857.3	2926.93	2627.81	4634.31	3326.44	3858	2804.01	3939.58	-0.49	0	0.05	Cd44	2	102811141	102901665	-	6776	protein_coding	CD44 antigen [Source:MGI Symbol;Acc:MGI:88338]	-
ENSMUSG00000070544	1632.74	1883.18	1825.87	2915.36	2102.65	2497.25	1780.6	2505.08	-0.49	0	0.06	Top1	2	160645888	160722764	+	10426	protein_coding	topoisomerase (DNA) I [Source:MGI Symbol;Acc:MGI:98788]	-
ENSMUSG00000074212	1266.81	1419.75	1368.18	1990.95	1556.74	2161.37	1351.58	1903.02	-0.49	0	0.06	Dnajb14	3	137867675	137916557	+	15741	protein_coding	DnaJ heat shock protein family (Hsp40) member B14 [Source:MGI Symbol;Acc:MGI:1917854]	-
ENSMUSG00000028403	556.53	678.28	528.11	771.02	793.87	913.26	587.64	826.05	-0.49	0	0.06	Zdhhc21	4	82798738	82859958	-	12972	protein_coding	zinc finger, DHHC domain containing 21 [Source:MGI Symbol;Acc:MGI:1915518]	-
ENSMUSG00000042599	1377.4	1867.38	1401.43	2093.21	1950.67	2464.78	1548.74	2169.55	-0.49	0.01	0.1	Kdm7a	6	39136623	39206789	-	10057	protein_coding	lysine (K)-specific demethylase 7A [Source:MGI Symbol;Acc:MGI:2443388]	-
ENSMUSG00000035293	269.73	292.8	218.09	380.4	349.94	363.27	260.2	364.54	-0.49	0.01	0.1	G2e3	12	51348061	51376986	+	7886	protein_coding	G2/M-phase specific E3 ubiquitin ligase [Source:MGI Symbol;Acc:MGI:2444298]	-
ENSMUSG00000034653	277.82	273.84	231.78	379.37	317.95	402.85	261.15	366.72	-0.49	0.01	0.11	Ythdc2	18	44827746	44889724	+	8878	protein_coding	YTH domain containing 2 [Source:MGI Symbol;Acc:MGI:2448561]	-
ENSMUSG00000022292	256.24	320.18	311.97	380.4	389.93	472.86	296.13	414.4	-0.49	0.01	0.12	Rrm2b	15	37923952	37961318	-	9134	protein_coding	ribonucleotide reductase M2 B (TP53 inducible) [Source:MGI Symbol;Acc:MGI:2155865]	-
ENSMUSG00000064367	21511.5	31853.9	23966.2	35028.3	32441.5	41432.4	25777.2	36300.7	-0.49	0.01	0.12	mt-Nd5	MT	11742	13565	+	1824	protein_coding	mitochondrially encoded NADH dehydrogenase 5 [Source:MGI Symbol;Acc:MGI:102496]	-
ENSMUSG00000003929	134.86	142.19	143.76	188.15	184.97	216.14	140.27	196.42	-0.49	0.01	0.14	Zfp81	17	33329342	33358878	-	6639	protein_coding	zinc finger protein 81 [Source:MGI Symbol;Acc:MGI:1890752]	zf-C2H2
ENSMUSG00000073016	278.72	325.45	249.38	421.3	333.94	442.42	284.52	399.22	-0.49	0.01	0.16	Uprt	X	104482818	104507490	+	2304	protein_coding	uracil phosphoribosyltransferase [Source:MGI Symbol;Acc:MGI:2685620]	-
ENSMUSG00000040430	546.64	574.01	547.66	939.75	577.9	832.08	556.11	783.24	-0.49	0.01	0.18	Pitpnc1	11	107207892	107470699	-	6612	protein_coding	phosphatidylinositol transfer protein, cytoplasmic 1 [Source:MGI Symbol;Acc:MGI:1919045]	-
ENSMUSG00000029108	413.58	419.19	408.79	435.62	701.88	603.76	413.85	580.42	-0.49	0.02	0.19	Pcdh7	5	57717967	58133230	+	10604	protein_coding	protocadherin 7 [Source:MGI Symbol;Acc:MGI:1860487]	-
ENSMUSG00000026605	195.1	150.61	175.06	272	257.96	203.96	173.59	244.64	-0.49	0.02	0.2	Cenpf	1	189640606	189688086	-	15433	protein_coding	centromere protein F [Source:MGI Symbol;Acc:MGI:1313302]	-
ENSMUSG00000033760	162.73	182.21	177.99	205.54	223.96	305.43	174.31	244.98	-0.49	0.02	0.24	Rbm4b	19	4756543	4767065	+	9886	protein_coding	RNA binding motif protein 4B [Source:MGI Symbol;Acc:MGI:1913954]	-
ENSMUSG00000023284	81.82	90.58	77.26	105.33	112.98	131.91	83.22	116.74	-0.49	0.04	0.29	Zfp605	5	110110092	110129794	+	3497	protein_coding	zinc finger protein 605 [Source:MGI Symbol;Acc:MGI:2444933]	zf-C2H2
ENSMUSG00000024766	329.07	546.63	364.78	700.46	498.92	539.84	413.49	579.74	-0.49	0.04	0.32	Lipo3	19	33517740	33761951	-	3431	protein_coding	lipase, member O3 [Source:MGI Symbol;Acc:MGI:2147592]	-
ENSMUSG00000020844	801.09	801.51	696.32	1095.18	1099.82	1018.79	766.3	1071.26	-0.48	0	0.01	Nxn	11	76257198	76399140	-	3239	protein_coding	nucleoredoxin [Source:MGI Symbol;Acc:MGI:109331]	-
ENSMUSG00000078671	870.32	853.12	799.98	1112.56	1089.82	1312.04	841.14	1171.47	-0.48	0	0.02	Chd2	7	73426638	73541830	-	14300	protein_coding	chromodomain helicase DNA binding protein 2 [Source:MGI Symbol;Acc:MGI:2448567]	-
ENSMUSG00000030717	809.18	1006.89	770.64	1317.08	1091.82	1205.5	862.24	1204.8	-0.48	0	0.07	Nupr1	7	126623249	126630861	-	2514	protein_coding	nuclear protein transcription regulator 1 [Source:MGI Symbol;Acc:MGI:1891834]	-
ENSMUSG00000035597	652.74	676.17	645.46	914.18	766.87	1080.69	658.12	920.58	-0.48	0	0.08	Prpf39	12	65036333	65063386	+	11967	protein_coding	pre-mRNA processing factor 39 [Source:MGI Symbol;Acc:MGI:104602]	-
ENSMUSG00000017291	1992.38	2172.81	1899.22	2421.46	2638.56	3386.15	2021.47	2815.39	-0.48	0	0.08	Taok1	11	77529162	77607815	-	12421	protein_coding	TAO kinase 1 [Source:MGI Symbol;Acc:MGI:1914490]	-
ENSMUSG00000036745	316.48	248.56	281.66	335.4	398.93	447.5	282.23	393.94	-0.48	0.01	0.15	Ttll7	3	146852367	146984009	+	8266	protein_coding	tubulin tyrosine ligase-like family, member 7 [Source:MGI Symbol;Acc:MGI:1918142]	-
ENSMUSG00000052512	1212.87	1237.55	1047.41	1729.17	1231.79	1910.73	1165.94	1623.9	-0.48	0.01	0.17	Nav2	7	48908716	49610090	+	32228	protein_coding	neuron navigator 2 [Source:MGI Symbol;Acc:MGI:2183691]	-
ENSMUSG00000033102	411.78	327.55	382.39	425.39	494.92	642.32	373.91	520.88	-0.48	0.02	0.21	Cdc14b	13	64189268	64275290	-	9179	protein_coding	CDC14 cell division cycle 14B [Source:MGI Symbol;Acc:MGI:2441808]	-
ENSMUSG00000024899	273.32	225.39	246.45	296.55	313.95	429.23	248.39	346.57	-0.48	0.02	0.22	Papss2	19	32620005	32667187	+	3635	protein_coding	3'-phosphoadenosine 5'-phosphosulfate synthase 2 [Source:MGI Symbol;Acc:MGI:1330223]	-
ENSMUSG00000030655	2928.32	2482.46	2504.59	2977.74	3202.46	4883.89	2638.46	3688.03	-0.48	0.02	0.22	Smg1	7	118131308	118243670	-	23984	protein_coding	SMG1 homolog, phosphatidylinositol 3-kinase-related kinase (C. elegans) [Source:MGI Symbol;Acc:MGI:1919742]	-
ENSMUSG00000015846	2550.71	3082.8	2180.88	4488.08	2819.53	3612.43	2604.8	3640.01	-0.48	0.02	0.22	Rxra	2	27676440	27762957	+	5462	protein_coding	retinoid X receptor alpha [Source:MGI Symbol;Acc:MGI:98214]	RXR-like
ENSMUSG00000025959	318.28	239.08	241.56	295.52	374.94	448.51	266.31	372.99	-0.48	0.03	0.27	Klf7	1	64029447	64122282	-	8131	protein_coding	Kruppel-like factor 7 (ubiquitous) [Source:MGI Symbol;Acc:MGI:1935151]	zf-C2H2
ENSMUSG00000007655	1122.06	849.96	934.94	1142.22	1798.7	1120.26	968.99	1353.72	-0.48	0.03	0.27	Cav1	6	17306335	17341452	+	3444	protein_coding	caveolin 1, caveolae protein [Source:MGI Symbol;Acc:MGI:102709]	-
ENSMUSG00000022139	3242.11	3487.25	3221.44	4262.09	4385.26	5134.53	3316.93	4593.96	-0.47	0	0.01	Mbnl2	14	120275669	120431697	+	11993	protein_coding	muscleblind like splicing factor 2 [Source:MGI Symbol;Acc:MGI:2145597]	-
ENSMUSG00000064358	443.25	525.56	451.82	708.64	588.9	674.79	473.54	657.45	-0.47	0	0.06	mt-Co3	MT	8607	9390	+	784	protein_coding	mitochondrially encoded cytochrome c oxidase III [Source:MGI Symbol;Acc:MGI:102502]	-
ENSMUSG00000026384	239.16	238.03	212.22	293.48	321.95	340.95	229.8	318.79	-0.47	0	0.09	Ptpn4	1	119652467	119837613	-	11321	protein_coding	protein tyrosine phosphatase, non-receptor type 4 [Source:MGI Symbol;Acc:MGI:1099792]	-
ENSMUSG00000069769	444.15	476.06	482.14	549.12	623.9	773.22	467.45	648.75	-0.47	0.01	0.11	Msi2	11	88339382	88718513	-	10405	protein_coding	musashi RNA-binding protein 2 [Source:MGI Symbol;Acc:MGI:1923876]	-
ENSMUSG00000017418	263.43	266.47	268.94	318.02	360.94	429.23	266.28	369.4	-0.47	0.01	0.12	Arl5b	2	15049395	15082456	+	10428	protein_coding	ADP-ribosylation factor-like 5B [Source:MGI Symbol;Acc:MGI:1923119]	-
ENSMUSG00000034591	750.74	862.6	652.31	1192.32	882.85	1069.52	755.21	1048.23	-0.47	0.01	0.13	Slc41a2	10	83230848	83337882	-	5349	protein_coding	solute carrier family 41, member 2 [Source:MGI Symbol;Acc:MGI:2442940]	-
ENSMUSG00000038301	1149.93	1522.97	1328.09	2178.08	1536.74	1828.54	1333.66	1847.79	-0.47	0.01	0.15	Snx10	6	51523901	51590679	+	9300	protein_coding	sorting nexin 10 [Source:MGI Symbol;Acc:MGI:1919232]	-
ENSMUSG00000022141	1431.35	1504.01	1395.57	1639.19	1809.7	2564.22	1443.64	2004.37	-0.47	0.01	0.17	Nipbl	15	8290617	8444463	-	9423	protein_coding	NIPBL cohesin loading factor [Source:MGI Symbol;Acc:MGI:1913976]	-
ENSMUSG00000102070	326.37	416.03	380.43	610.48	424.93	519.54	374.28	518.32	-0.47	0.01	0.19	Gm28661	1	24614885	24615565	-	681	unprocessed_pseudogene	predicted gene 28661 [Source:MGI Symbol;Acc:MGI:5579367]	-
ENSMUSG00000009569	1017.77	1045.86	927.12	1611.58	1006.83	1524.12	996.91	1380.84	-0.47	0.02	0.21	Mkl2	16	13256481	13417529	+	8990	protein_coding	MKL/myocardin-like 2 [Source:MGI Symbol;Acc:MGI:3050795]	-
ENSMUSG00000067336	2126.34	1963.22	2163.28	2269.09	2634.56	3770.73	2084.28	2891.46	-0.47	0.02	0.21	Bmpr2	1	59763400	59879014	+	17983	protein_coding	bone morphogenetic protein receptor, type II (serine/threonine kinase) [Source:MGI Symbol;Acc:MGI:1095407]	-
ENSMUSG00000038244	3219.63	2386.62	2415.59	3024.77	3518.41	4533.81	2673.95	3692.33	-0.47	0.02	0.21	Mical2	7	112225856	112413106	+	15218	protein_coding	microtubule associated monooxygenase, calponin and LIM domain containing 2 [Source:MGI Symbol;Acc:MGI:2444947]	-
ENSMUSG00000097431	153.74	175.89	141.81	194.29	202.97	254.7	157.15	217.32	-0.47	0.02	0.23	Gm26782	14	50870324	50880603	+	4095	antisense	predicted gene, 26782 [Source:MGI Symbol;Acc:MGI:5477276]	-
ENSMUSG00000097415	579.91	505.55	622.97	818.06	590.9	963.99	569.48	790.98	-0.47	0.02	0.23	AU020206	7	75769038	75782099	-	3189	lincRNA	expressed sequence AU020206 [Source:MGI Symbol;Acc:MGI:2142134]	-
ENSMUSG00000021069	832.55	978.45	790.2	1557.38	986.83	1052.27	867.07	1198.83	-0.47	0.02	0.24	Pygl	12	70190811	70231488	-	6895	protein_coding	liver glycogen phosphorylase [Source:MGI Symbol;Acc:MGI:97829]	-
ENSMUSG00000020399	414.48	376	261.12	575.71	424.93	458.66	350.53	486.43	-0.47	0.03	0.29	Havcr2	11	46454935	46481255	+	2721	protein_coding	hepatitis A virus cellular receptor 2 [Source:MGI Symbol;Acc:MGI:2159682]	-
ENSMUSG00000029804	479.21	486.59	398.03	812.95	446.92	635.22	454.61	631.7	-0.47	0.04	0.32	Herc3	6	58831465	58920398	+	9127	protein_coding	hect domain and RLD 3 [Source:MGI Symbol;Acc:MGI:1921248]	-
ENSMUSG00000048280	251.74	305.44	281.66	293.48	359.94	508.38	279.61	387.27	-0.47	0.05	0.33	Zfp738	13	67658685	67687071	-	15129	protein_coding	zinc finger protein 738 [Source:MGI Symbol;Acc:MGI:3040706]	zf-C2H2
ENSMUSG00000020160	80.92	72.67	89	128.84	105.98	102.49	80.86	112.44	-0.47	0.05	0.34	Meis1	11	18879817	19018985	-	10532	protein_coding	Meis homeobox 1 [Source:MGI Symbol;Acc:MGI:104717]	Homeobox
ENSMUSG00000040433	901.78	953.17	853.77	1266.97	1178.8	1285.66	902.91	1243.81	-0.46	6.65433214787247e-05	0.01	Zbtb38	9	96682770	96752831	-	11733	protein_coding	zinc finger and BTB domain containing 38 [Source:MGI Symbol;Acc:MGI:2442866]	ZBTB
ENSMUSG00000026103	2097.57	2573.04	2305.08	3029.89	2938.51	3655.05	2325.23	3207.82	-0.46	0	0.05	Gls	1	52163448	52233232	-	15057	protein_coding	glutaminase [Source:MGI Symbol;Acc:MGI:95752]	-
ENSMUSG00000024383	1087.89	1197.52	1021.98	1361.05	1449.76	1746.35	1102.47	1519.05	-0.46	0	0.06	Map3k2	18	32163089	32236751	+	10791	protein_coding	mitogen-activated protein kinase kinase kinase 2 [Source:MGI Symbol;Acc:MGI:1346873]	-
ENSMUSG00000036155	1886.28	1633.56	1506.08	2510.42	2001.66	2415.05	1675.31	2309.05	-0.46	0	0.07	Mgat5	1	127205015	127488336	+	10291	protein_coding	mannoside acetylglucosaminyltransferase 5 [Source:MGI Symbol;Acc:MGI:894701]	-
ENSMUSG00000029186	366.83	410.76	354.03	544.01	450.92	558.1	377.2	517.68	-0.46	0	0.09	Pi4k2b	5	52741574	52769340	+	3760	protein_coding	phosphatidylinositol 4-kinase type 2 beta [Source:MGI Symbol;Acc:MGI:1914323]	-
ENSMUSG00000032413	489.1	384.43	447.91	593.09	549.91	672.77	440.48	605.26	-0.46	0	0.1	Rasa2	9	96539300	96631617	-	15856	protein_coding	RAS p21 protein activator 2 [Source:MGI Symbol;Acc:MGI:2149960]	-
ENSMUSG00000042595	252.64	274.89	247.43	320.07	313.95	429.23	258.32	354.41	-0.46	0.02	0.19	Fam199x	X	137049594	137082503	+	8299	protein_coding	family with sequence similarity 199, X-linked [Source:MGI Symbol;Acc:MGI:2384304]	-
ENSMUSG00000023885	15178.4	10204.8	14710.7	19408.5	15347.4	20364.6	13364.6	18373.5	-0.46	0.02	0.2	Thbs2	17	14665500	14694235	-	7003	protein_coding	thrombospondin 2 [Source:MGI Symbol;Acc:MGI:98738]	-
ENSMUSG00000021838	1423.25	1470.31	1218.55	1451.03	1857.69	2350.11	1370.71	1886.28	-0.46	0.02	0.22	Samd4	14	46882854	47105815	+	8658	protein_coding	sterile alpha motif domain containing 4 [Source:MGI Symbol;Acc:MGI:1921730]	-
ENSMUSG00000025278	6121.88	4050.72	4794.02	5514.74	6740.87	8324.83	4988.87	6860.15	-0.46	0.03	0.26	Flnb	14	7817957	7951588	+	9198	protein_coding	filamin, beta [Source:MGI Symbol;Acc:MGI:2446089]	-
ENSMUSG00000103865	109.69	132.71	148.65	192.24	181.97	162.36	130.35	178.86	-0.46	0.03	0.27	Gm37416	2	16023108	16023425	-	318	TEC	predicted gene, 37416 [Source:MGI Symbol;Acc:MGI:5610644]	-
ENSMUSG00000037926	1115.77	1119.58	1153.03	1490.91	1530.74	1594.14	1129.46	1538.6	-0.45	1.40511009685857e-05	0	Ssh2	11	77216287	77460220	+	18519	protein_coding	slingshot protein phosphatase 2 [Source:MGI Symbol;Acc:MGI:2679255]	-
ENSMUSG00000024639	2254.01	2252.86	2148.61	2879.57	2728.54	3462.25	2218.49	3023.45	-0.45	0	0.03	Gnaq	19	16132831	16387463	+	6185	protein_coding	guanine nucleotide binding protein, alpha q polypeptide [Source:MGI Symbol;Acc:MGI:95776]	-
ENSMUSG00000024290	1657.92	1729.4	1505.1	2052.31	2085.65	2556.1	1630.81	2231.35	-0.45	0	0.05	Rock1	18	10064401	10181792	-	6187	protein_coding	Rho-associated coiled-coil containing protein kinase 1 [Source:MGI Symbol;Acc:MGI:107927]	-
ENSMUSG00000030259	598.79	578.22	502.68	767.95	673.89	850.34	559.9	764.06	-0.45	0	0.09	Rassf8	6	145746748	145821079	+	5559	protein_coding	Ras association (RalGDS/AF-6) domain family (N-terminal) member 8 [Source:MGI Symbol;Acc:MGI:1918573]	-
ENSMUSG00000015850	449.54	465.53	462.58	713.76	536.91	626.09	459.22	625.58	-0.45	0	0.1	Adamtsl4	3	95676201	95687917	-	4198	protein_coding	ADAMTS-like 4 [Source:MGI Symbol;Acc:MGI:2389008]	-
ENSMUSG00000024614	1369.31	1892.65	1561.82	2349.88	2036.66	2191.81	1607.93	2192.78	-0.45	0	0.1	Tmx3	18	90510154	90543267	+	4611	protein_coding	thioredoxin-related transmembrane protein 3 [Source:MGI Symbol;Acc:MGI:2442418]	-
ENSMUSG00000028248	1070.81	1200.68	1249.85	1410.13	1469.75	1935.09	1173.78	1604.99	-0.45	0.01	0.12	Pnisr	4	21847583	21876475	+	10187	protein_coding	PNN interacting serine/arginine-rich [Source:MGI Symbol;Acc:MGI:1913875]	-
ENSMUSG00000028082	1131.05	1160.66	839.1	1370.25	1357.77	1553.55	1043.6	1427.19	-0.45	0.01	0.12	Sh3d19	3	85971109	86130526	+	8888	protein_coding	SH3 domain protein D19 [Source:MGI Symbol;Acc:MGI:1350923]	-
ENSMUSG00000037234	1765.81	1843.15	1872.82	2057.42	2408.59	3044.19	1827.26	2503.4	-0.45	0.01	0.12	Hook3	8	26021421	26119224	-	28486	protein_coding	hook microtubule tethering protein 3 [Source:MGI Symbol;Acc:MGI:2443554]	-
ENSMUSG00000060227	498.99	526.62	537.88	581.84	747.87	808.74	521.16	712.82	-0.45	0.01	0.12	Casc4	2	121866970	121936220	+	5858	protein_coding	cancer susceptibility candidate 4 [Source:MGI Symbol;Acc:MGI:2443129]	-
ENSMUSG00000041559	4381.25	4737.43	3269.36	5703.92	4899.18	6289.29	4129.35	5630.79	-0.45	0.01	0.17	Fmod	1	134037254	134048277	+	3306	protein_coding	fibromodulin [Source:MGI Symbol;Acc:MGI:1328364]	-
ENSMUSG00000040663	155.54	171.68	145.72	207.58	198.97	238.46	157.65	215	-0.45	0.02	0.2	Clcf1	19	4214238	4223490	+	3713	protein_coding	cardiotrophin-like cytokine factor 1 [Source:MGI Symbol;Acc:MGI:1930088]	-
ENSMUSG00000000838	781.31	764.65	720.77	781.25	1108.81	1197.38	755.57	1029.15	-0.45	0.02	0.2	Fmr1	X	68678541	68717963	+	8966	protein_coding	fragile X mental retardation 1 [Source:MGI Symbol;Acc:MGI:95564]	-
ENSMUSG00000063663	289.51	269.63	303.17	324.16	377.94	478.95	287.43	393.68	-0.45	0.02	0.22	Brwd3	X	108737016	108834372	-	12692	protein_coding	bromodomain and WD repeat domain containing 3 [Source:MGI Symbol;Acc:MGI:3029414]	-
ENSMUSG00000057894	175.32	198.01	210.26	233.15	251.96	312.54	194.53	265.88	-0.45	0.02	0.22	Zfp329	7	12804977	12818858	-	6732	protein_coding	zinc finger protein 329 [Source:MGI Symbol;Acc:MGI:1921283]	zf-C2H2
ENSMUSG00000017132	946.74	851.01	815.63	1473.53	864.85	1222.75	871.13	1187.04	-0.45	0.03	0.28	Cyth1	11	118132019	118248592	-	3905	protein_coding	cytohesin 1 [Source:MGI Symbol;Acc:MGI:1334257]	-
ENSMUSG00000040249	54085.4	37209.6	41247.9	50812.7	53213.1	77599.4	44181	60541.7	-0.45	0.03	0.28	Lrp1	10	127538161	127621148	-	17717	protein_coding	low density lipoprotein receptor-related protein 1 [Source:MGI Symbol;Acc:MGI:96828]	-
ENSMUSG00000026490	2770.09	2169.65	2300.19	2279.32	3506.41	4075.15	2413.31	3286.96	-0.45	0.05	0.33	Cdc42bpa	1	179960472	180165603	+	21522	protein_coding	CDC42 binding protein kinase alpha [Source:MGI Symbol;Acc:MGI:2441841]	-
ENSMUSG00000034317	173.52	267.52	170.17	296.55	273.95	262.81	203.74	277.77	-0.45	0.05	0.34	Trim59	3	69035288	69044755	-	3352	protein_coding	tripartite motif-containing 59 [Source:MGI Symbol;Acc:MGI:1914199]	-
ENSMUSG00000006205	1602.17	1411.33	1717.32	2078.89	1935.67	2419.11	1576.94	2144.56	-0.44	0	0.07	Htra1	7	130936111	130985660	+	2879	protein_coding	HtrA serine peptidase 1 [Source:MGI Symbol;Acc:MGI:1929076]	-
ENSMUSG00000045205	978.21	1218.59	1060.12	1495	1331.78	1574.86	1085.64	1467.21	-0.44	0	0.07	Dpy19l4	4	11261315	11322137	-	8101	protein_coding	dpy-19-like 4 (C. elegans) [Source:MGI Symbol;Acc:MGI:2685869]	-
ENSMUSG00000069892	488.2	556.11	566.25	809.88	617.9	754.96	536.85	727.58	-0.44	0.01	0.12	9930111J21Rik2	11	49015874	49051242	-	7017	protein_coding	RIKEN cDNA 9930111J21 gene 2 [Source:MGI Symbol;Acc:MGI:3711310]	-
ENSMUSG00000025759	209.49	251.72	211.24	294.5	308.95	309.49	224.15	304.31	-0.44	0.01	0.13	Mfsd8	3	40818103	40846886	-	9414	protein_coding	major facilitator superfamily domain containing 8 [Source:MGI Symbol;Acc:MGI:1919425]	-
ENSMUSG00000107881	1216.46	1491.37	1077.73	1923.46	1583.73	1631.68	1261.85	1712.96	-0.44	0.01	0.14	Gm44250	6	5216258	5220486	-	4229	TEC	predicted gene, 44250 [Source:MGI Symbol;Acc:MGI:5690642]	-
ENSMUSG00000062627	463.03	596.13	511.48	619.68	709.88	805.69	523.55	711.75	-0.44	0.01	0.15	Mysm1	4	94942040	94979100	-	8946	protein_coding	myb-like, SWIRM and MPN domains 1 [Source:MGI Symbol;Acc:MGI:2444584]	MYB
ENSMUSG00000022479	382.11	331.77	304.15	529.69	429.93	422.13	339.34	460.58	-0.44	0.01	0.17	Vdr	15	97854425	97910630	-	5650	protein_coding	vitamin D (1,25-dihydroxyvitamin D3) receptor [Source:MGI Symbol;Acc:MGI:103076]	THR-like
ENSMUSG00000036572	247.25	313.86	294.37	363.01	358.94	440.39	285.16	387.45	-0.44	0.01	0.18	Upf3b	X	37091678	37110322	-	3999	protein_coding	UPF3 regulator of nonsense transcripts homolog B (yeast) [Source:MGI Symbol;Acc:MGI:1915384]	-
ENSMUSG00000032418	1631.84	2294.99	1583.34	2716.98	2194.63	2584.51	1836.72	2498.71	-0.44	0.02	0.2	Me1	9	86581371	86695953	-	3848	protein_coding	malic enzyme 1, NADP(+)-dependent, cytosolic [Source:MGI Symbol;Acc:MGI:97043]	-
ENSMUSG00000035133	1550.03	1564.05	1589.21	1536.93	2285.62	2543.93	1567.76	2122.16	-0.44	0.03	0.25	Arhgap5	12	52503972	52571975	+	10887	protein_coding	Rho GTPase activating protein 5 [Source:MGI Symbol;Acc:MGI:1332637]	-
ENSMUSG00000064339	3894.84	5135.55	5156.85	8167.3	5165.13	5978.78	4729.08	6437.07	-0.44	0.03	0.27	mt-Rnr2	MT	1094	2675	+	1582	Mt_rRNA	mitochondrially encoded 16S rRNA [Source:MGI Symbol;Acc:MGI:102492]	-
ENSMUSG00000039116	276.92	244.35	234.71	336.43	415.93	276.01	251.99	342.79	-0.44	0.03	0.27	Adgrg6	10	14402583	14545659	-	12228	protein_coding	adhesion G protein-coupled receptor G6 [Source:MGI Symbol;Acc:MGI:1916151]	-
ENSMUSG00000026674	3268.18	4197.12	3140.27	3752.85	4583.23	6011.25	3535.19	4782.44	-0.44	0.03	0.29	Ddr2	1	169972307	170110762	-	9264	protein_coding	discoidin domain receptor family, member 2 [Source:MGI Symbol;Acc:MGI:1345277]	-
ENSMUSG00000024298	437.86	470.79	448.89	500.04	529.91	816.86	452.51	615.6	-0.44	0.04	0.31	Zfp871	17	32771236	32788287	-	5376	protein_coding	zinc finger protein 871 [Source:MGI Symbol;Acc:MGI:1921793]	zf-C2H2
ENSMUSG00000044150	124.07	186.42	153.54	217.81	188.97	223.24	154.68	210.01	-0.44	0.04	0.32	Bclaf3	X	159526688	159593081	+	4869	protein_coding	Bclaf1 and Thrap3 family member 3 [Source:MGI Symbol;Acc:MGI:2685992]	-
ENSMUSG00000041120	810.98	967.92	625.9	851.8	1088.82	1332.34	801.6	1090.99	-0.44	0.05	0.34	Nbl1	4	139082284	139092993	-	2033	protein_coding	neuroblastoma, suppression of tumorigenicity 1 [Source:MGI Symbol;Acc:MGI:104591]	-
ENSMUSG00000072501	1017.77	1027.95	1050.34	1346.73	1339.77	1488.61	1032.02	1391.7	-0.43	0	0.01	Phf20l1	15	66577560	66647976	+	17447	protein_coding	PHD finger protein 20-like 1 [Source:MGI Symbol;Acc:MGI:2444412]	-
ENSMUSG00000063273	1313.57	1496.64	1365.25	1966.41	1764.7	1895.51	1391.82	1875.54	-0.43	0	0.01	Naa15	3	51415148	51476507	+	15427	protein_coding	N(alpha)-acetyltransferase 15, NatA auxiliary subunit [Source:MGI Symbol;Acc:MGI:1922088]	-
ENSMUSG00000029920	538.55	518.19	575.05	784.31	681.89	726.55	543.93	730.92	-0.43	0	0.04	Smarcad1	6	65042583	65116061	+	13322	protein_coding	SWI/SNF-related, matrix-associated actin-dependent regulator of chromatin, subfamily a, containing DEAD/H box 1 [Source:MGI Symbol;Acc:MGI:95453]	-
ENSMUSG00000094483	1336.94	1498.75	1504.12	1735.31	1850.69	2261.83	1446.6	1949.28	-0.43	0	0.09	Purb	11	6467599	6475917	-	8319	protein_coding	purine rich element binding protein B [Source:MGI Symbol;Acc:MGI:1338779]	-
ENSMUSG00000027550	487.3	517.14	502.68	605.36	635.89	791.49	502.37	677.58	-0.43	0.01	0.11	Lrrcc1	3	14533788	14572658	+	7475	protein_coding	leucine rich repeat and coiled-coil domain containing 1 [Source:MGI Symbol;Acc:MGI:1918960]	-
ENSMUSG00000054693	2928.32	3169.17	2928.05	4776.44	3331.44	4077.18	3008.51	4061.69	-0.43	0.01	0.12	Adam10	9	70678997	70780229	+	4913	protein_coding	a disintegrin and metallopeptidase domain 10 [Source:MGI Symbol;Acc:MGI:109548]	-
ENSMUSG00000038535	269.73	298.06	264.05	373.24	336.94	407.92	277.28	372.7	-0.43	0.01	0.13	Zfp280d	9	72274860	72363777	+	19017	protein_coding	zinc finger protein 280D [Source:MGI Symbol;Acc:MGI:2384583]	-
ENSMUSG00000026767	477.41	519.24	561.36	826.24	646.89	623.04	519.34	698.72	-0.43	0.01	0.16	Mindy3	2	12347263	12419470	-	6294	protein_coding	MINDY lysine 48 deubiquitinase 3 [Source:MGI Symbol;Acc:MGI:1914210]	-
ENSMUSG00000022672	493.6	472.9	369.67	533.78	603.9	664.65	445.39	600.78	-0.43	0.01	0.18	Prkdc	16	15637866	15842235	+	13187	protein_coding	protein kinase, DNA activated, catalytic polypeptide [Source:MGI Symbol;Acc:MGI:104779]	-
ENSMUSG00000057982	288.61	273.84	271.88	310.86	392.93	418.07	278.11	373.95	-0.43	0.01	0.19	Zfp809	9	22225714	22243354	+	2960	protein_coding	zinc finger protein 809 [Source:MGI Symbol;Acc:MGI:2143362]	zf-C2H2
ENSMUSG00000111394	837.05	1159.61	948.63	1176.98	1240.79	1554.56	981.76	1324.11	-0.43	0.02	0.2	AC160637.1	9	59672814	59676700	+	3887	TEC	novel transcript	-
ENSMUSG00000089824	176.22	192.74	181.9	208.61	258.96	271.95	183.62	246.5	-0.43	0.02	0.23	Rbm12	2	156091958	156111978	-	6689	protein_coding	RNA binding motif protein 12 [Source:MGI Symbol;Acc:MGI:1922960]	-
ENSMUSG00000031644	295.8	299.12	309.04	317	425.93	470.83	301.32	404.59	-0.43	0.03	0.26	Nek1	8	60993195	61131346	+	7886	protein_coding	NIMA (never in mitosis gene a)-related expressed kinase 1 [Source:MGI Symbol;Acc:MGI:97303]	-
ENSMUSG00000030337	190.61	183.26	190.7	236.21	219.96	306.45	188.19	254.21	-0.43	0.03	0.27	Vamp1	6	125215551	125245964	+	10167	protein_coding	vesicle-associated membrane protein 1 [Source:MGI Symbol;Acc:MGI:1313276]	-
ENSMUSG00000035799	276.02	238.03	191.68	340.52	320.95	288.18	235.24	316.55	-0.43	0.03	0.27	Twist1	12	33957671	33959829	+	1628	protein_coding	twist basic helix-loop-helix transcription factor 1 [Source:MGI Symbol;Acc:MGI:98872]	bHLH
ENSMUSG00000050714	163.63	189.58	141.81	205.54	217.96	241.51	165.01	221.67	-0.43	0.03	0.27	Zbtb26	2	37432168	37443135	-	9489	protein_coding	zinc finger and BTB domain containing 26 [Source:MGI Symbol;Acc:MGI:2444402]	ZBTB
ENSMUSG00000067928	111.49	111.64	109.53	138.05	144.98	164.39	110.89	149.14	-0.43	0.03	0.29	Zfp760	17	21707741	21725636	+	4209	protein_coding	zinc finger protein 760 [Source:MGI Symbol;Acc:MGI:2679257]	zf-C2H2
ENSMUSG00000037138	108.79	103.22	104.64	157.48	129.98	139.02	105.55	142.16	-0.43	0.04	0.31	Aff3	1	38177326	38664955	-	6654	protein_coding	AF4/FMR2 family, member 3 [Source:MGI Symbol;Acc:MGI:106927]	AF-4
ENSMUSG00000021188	1488.89	1486.11	1395.57	1712.81	1950.67	2168.48	1456.85	1943.99	-0.42	0	0.06	Trip11	12	101834043	101913267	-	10150	protein_coding	thyroid hormone receptor interactor 11 [Source:MGI Symbol;Acc:MGI:1924393]	-
ENSMUSG00000022639	425.27	459.21	399.01	565.48	527.91	626.09	427.83	573.16	-0.42	0	0.09	Dubr	16	50719294	50732773	-	4679	lincRNA	Dppa2 upstream binding RNA [Source:MGI Symbol;Acc:MGI:1915440]	-
ENSMUSG00000039704	851.43	1033.22	955.48	1206.64	1171.8	1416.56	946.71	1265	-0.42	0	0.09	Lmbrd2	15	9140550	9202483	+	8589	protein_coding	LMBR1 domain containing 2 [Source:MGI Symbol;Acc:MGI:2444173]	-
ENSMUSG00000040407	1001.58	882.61	906.58	1125.85	1171.8	1432.8	930.26	1243.48	-0.42	0	0.1	Akap9	5	3928054	4081310	+	21350	protein_coding	A kinase (PRKA) anchor protein (yotiao) 9 [Source:MGI Symbol;Acc:MGI:2178217]	-
ENSMUSG00000017144	1727.15	1538.77	1828.81	1945.96	2488.58	2359.24	1698.24	2264.59	-0.42	0	0.1	Rnd3	2	51130438	51149111	-	4432	protein_coding	Rho family GTPase 3 [Source:MGI Symbol;Acc:MGI:1921444]	-
ENSMUSG00000057147	241.85	259.09	239.6	338.47	318.95	331.82	246.85	329.74	-0.42	0	0.1	Dph6	2	114516416	114654964	-	7407	protein_coding	diphthamine biosynthesis 6 [Source:MGI Symbol;Acc:MGI:1913882]	-
ENSMUSG00000066798	329.07	451.84	376.52	514.35	484.92	552.01	385.81	517.1	-0.42	0.01	0.18	Zbtb6	2	37425500	37443171	-	5080	protein_coding	zinc finger and BTB domain containing 6 [Source:MGI Symbol;Acc:MGI:2442998]	ZBTB
ENSMUSG00000034248	1150.83	1656.73	1201.93	1865.18	1782.7	1701.7	1336.5	1783.19	-0.42	0.02	0.19	Slc25a37	14	69241848	69285112	-	6021	protein_coding	solute carrier family 25, member 37 [Source:MGI Symbol;Acc:MGI:1914962]	-
ENSMUSG00000037679	2252.21	2123.31	1804.36	3065.68	2034.66	3181.17	2059.96	2760.5	-0.42	0.03	0.28	Inf2	12	112588784	112615557	+	4871	protein_coding	inverted formin, FH2 and WH2 domain containing [Source:MGI Symbol;Acc:MGI:1917685]	-
ENSMUSG00000021466	416.28	295.96	441.07	437.66	582.9	520.56	384.43	513.71	-0.42	0.04	0.33	Ptch1	13	63508328	63573598	-	14185	protein_coding	patched 1 [Source:MGI Symbol;Acc:MGI:105373]	-
ENSMUSG00000022770	1615.66	1456.62	1538.35	2082.98	1934.67	2128.9	1536.88	2048.85	-0.41	0	0.01	Dlg1	16	31663443	31875129	+	10736	protein_coding	discs large MAGUK scaffold protein 1 [Source:MGI Symbol;Acc:MGI:107231]	-
ENSMUSG00000042133	1034.85	1209.11	1202.91	1521.59	1505.75	1552.54	1148.95	1526.62	-0.41	0	0.03	Ppig	2	69722545	69754012	+	8122	protein_coding	peptidyl-prolyl isomerase G (cyclophilin G) [Source:MGI Symbol;Acc:MGI:2445173]	-
ENSMUSG00000040455	681.51	838.37	734.46	1025.64	980.84	981.24	751.45	995.91	-0.41	0	0.07	Usp45	4	21767156	21837872	+	6226	protein_coding	ubiquitin specific petidase 45 [Source:MGI Symbol;Acc:MGI:101850]	-
ENSMUSG00000051950	561.03	558.21	445.96	660.58	772.87	651.46	521.73	694.97	-0.41	0.01	0.16	B3glct	5	149678230	149762599	+	4798	protein_coding	beta-3-glucosyltransferase [Source:MGI Symbol;Acc:MGI:2685903]	-
ENSMUSG00000007617	189.71	223.28	199.51	278.14	256.96	278.04	204.17	271.04	-0.41	0.01	0.18	Homer1	13	93299635	93405129	+	11976	protein_coding	homer scaffolding protein 1 [Source:MGI Symbol;Acc:MGI:1347345]	-
ENSMUSG00000054640	721.97	626.67	599.5	954.06	712.88	926.45	649.38	864.46	-0.41	0.01	0.19	Slc8a1	17	81388691	81649607	-	2934	protein_coding	solute carrier family 8 (sodium/calcium exchanger), member 1 [Source:MGI Symbol;Acc:MGI:107956]	-
ENSMUSG00000039176	872.11	903.67	873.33	1361.05	916.85	1232.9	883.04	1170.26	-0.41	0.02	0.22	Polg	7	79446231	79466362	-	10742	protein_coding	polymerase (DNA directed), gamma [Source:MGI Symbol;Acc:MGI:1196389]	-
ENSMUSG00000032252	590.7	571.9	465.51	844.65	632.89	686.97	542.71	721.5	-0.41	0.02	0.22	Glce	9	62057248	62122655	-	6828	protein_coding	glucuronyl C5-epimerase [Source:MGI Symbol;Acc:MGI:2136405]	-
ENSMUSG00000067931	186.11	166.41	177.01	206.56	252.96	246.58	176.51	235.37	-0.41	0.02	0.23	Zfp948	17	21567008	21588699	+	2652	protein_coding	zinc finger protein 948 [Source:MGI Symbol;Acc:MGI:3040683]	zf-C2H2
ENSMUSG00000039145	855.03	1173.3	972.1	1514.43	1103.81	1378	1000.14	1332.08	-0.41	0.02	0.24	Camk1d	2	5293457	5714515	-	7427	protein_coding	calcium/calmodulin-dependent protein kinase ID [Source:MGI Symbol;Acc:MGI:2442190]	-
ENSMUSG00000046404	149.25	195.9	157.45	245.42	189.97	231.36	167.53	222.25	-0.41	0.05	0.34	Yod1	1	130717327	130724358	+	6128	protein_coding	YOD1 deubiquitinase [Source:MGI Symbol;Acc:MGI:2442596]	-
ENSMUSG00000024294	1967.2	1877.91	1888.46	2285.45	2405.6	2883.86	1911.19	2524.97	-0.4	0	0.07	Mib1	18	10725548	10818704	+	10369	protein_coding	mindbomb E3 ubiquitin protein ligase 1 [Source:MGI Symbol;Acc:MGI:2443157]	-
ENSMUSG00000019796	468.42	505.55	453.78	630.93	589.9	656.53	475.92	625.79	-0.4	0	0.07	Lrp11	10	7589800	7625483	+	3418	protein_coding	low density lipoprotein receptor-related protein 11 [Source:MGI Symbol;Acc:MGI:2442989]	-
ENSMUSG00000032265	668.92	737.26	713.92	1029.73	888.85	871.65	706.7	930.08	-0.4	0	0.08	Tent5a	9	85320439	85327348	-	5703	protein_coding	terminal nucleotidyltransferase 5A [Source:MGI Symbol;Acc:MGI:2670964]	-
ENSMUSG00000030287	753.43	834.16	698.27	1115.63	864.85	1043.14	761.96	1007.87	-0.4	0.01	0.15	Itpr2	6	146108299	146502223	-	14802	protein_coding	inositol 1,4,5-triphosphate receptor 2 [Source:MGI Symbol;Acc:MGI:99418]	-
ENSMUSG00000025903	657.23	898.41	750.1	1095.18	979.84	960.95	768.58	1011.99	-0.4	0.01	0.18	Lypla1	1	4807788	4848410	+	7145	protein_coding	lysophospholipase 1 [Source:MGI Symbol;Acc:MGI:1344588]	-
ENSMUSG00000022105	673.42	715.14	771.62	953.04	798.87	1093.88	720.06	948.59	-0.4	0.01	0.18	Rb1	14	73183673	73325822	-	6015	protein_coding	RB transcriptional corepressor 1 [Source:MGI Symbol;Acc:MGI:97874]	-
ENSMUSG00000022914	886.5	780.44	796.07	914.18	1050.82	1283.63	821	1082.88	-0.4	0.02	0.2	Brwd1	16	95992092	96082526	-	20280	protein_coding	bromodomain and WD repeat domain containing 1 [Source:MGI Symbol;Acc:MGI:1890651]	-
ENSMUSG00000023087	347.05	363.36	302.19	432.55	393.93	508.38	337.54	444.95	-0.4	0.02	0.22	Noct	3	51224447	51251644	+	10658	protein_coding	nocturnin [Source:MGI Symbol;Acc:MGI:109382]	-
ENSMUSG00000024293	468.42	533.99	424.44	722.96	554.91	599.7	475.62	625.86	-0.4	0.02	0.22	Esco1	18	10566602	10610352	-	4572	protein_coding	establishment of sister chromatid cohesion N-acetyltransferase 1 [Source:MGI Symbol;Acc:MGI:1925055]	-
ENSMUSG00000039801	534.96	491.86	466.49	568.55	614.9	785.4	497.77	656.28	-0.4	0.02	0.23	Cplane1	15	8169106	8271158	+	13095	protein_coding	ciliogenesis and planar polarity effector 1 [Source:MGI Symbol;Acc:MGI:1920942]	-
ENSMUSG00000079184	525.07	592.97	448.89	776.13	594.9	700.16	522.31	690.4	-0.4	0.02	0.23	Mphosph8	14	56668248	56697430	+	3586	protein_coding	M-phase phosphoprotein 8 [Source:MGI Symbol;Acc:MGI:1922589]	-
ENSMUSG00000058192	112.39	121.12	115.4	148.27	150.97	161.34	116.3	153.53	-0.4	0.04	0.31	Zfp846	9	20581291	20605409	+	13778	protein_coding	zinc finger protein 846 [Source:MGI Symbol;Acc:MGI:1924012]	zf-C2H2
ENSMUSG00000033863	397.4	404.44	392.17	415.17	497.92	660.59	398	524.56	-0.4	0.05	0.33	Klf9	19	23141226	23166911	+	3263	protein_coding	Kruppel-like factor 9 [Source:MGI Symbol;Acc:MGI:1333856]	zf-C2H2
ENSMUSG00000063253	745.34	795.19	807.81	1034.84	1035.83	996.46	782.78	1022.38	-0.39	0	0.03	Scoc	8	83430084	83458391	-	4279	protein_coding	short coiled-coil protein [Source:MGI Symbol;Acc:MGI:1927654]	-
ENSMUSG00000039270	475.62	472.9	560.38	611.5	656.89	703.21	502.97	657.2	-0.39	0.01	0.13	Megf9	4	70427065	70534995	-	8226	protein_coding	multiple EGF-like-domains 9 [Source:MGI Symbol;Acc:MGI:1918264]	-
ENSMUSG00000025880	861.32	690.92	847.9	1002.12	959.84	1176.07	800.05	1046.01	-0.39	0.01	0.18	Smad7	18	75367529	75395935	+	4521	protein_coding	SMAD family member 7 [Source:MGI Symbol;Acc:MGI:1100518]	MH1
ENSMUSG00000051341	374.02	358.1	364.78	550.14	432.93	452.57	365.63	478.55	-0.39	0.01	0.18	Zfp52	17	21535539	21562601	+	3164	protein_coding	zinc finger protein 52 [Source:MGI Symbol;Acc:MGI:99199]	zf-C2H2
ENSMUSG00000019124	351.54	271.73	329.58	396.76	424.93	427.2	317.62	416.3	-0.39	0.02	0.2	Scrn1	6	54501173	54566489	-	8613	protein_coding	secernin 1 [Source:MGI Symbol;Acc:MGI:1917188]	-
ENSMUSG00000020300	1915.05	1860	1934.43	2649.49	1972.67	2837.18	1903.16	2486.45	-0.39	0.02	0.21	Cpeb4	11	31872211	31935634	+	6369	protein_coding	cytoplasmic polyadenylation element binding protein 4 [Source:MGI Symbol;Acc:MGI:1914829]	-
ENSMUSG00000015882	257.14	287.53	321.75	372.22	341.94	424.16	288.81	379.44	-0.39	0.02	0.23	Lcorl	5	45697181	45857615	-	18855	protein_coding	ligand dependent nuclear receptor corepressor-like [Source:MGI Symbol;Acc:MGI:2651932]	HTH
ENSMUSG00000044037	315.58	323.34	294.37	427.44	341.94	450.54	311.1	406.64	-0.39	0.02	0.24	Als2cl	9	110879870	110900530	+	5883	protein_coding	ALS2 C-terminal like [Source:MGI Symbol;Acc:MGI:2447532]	-
ENSMUSG00000026365	1354.02	1983.23	1664.51	2197.51	1964.67	2372.44	1667.26	2178.21	-0.39	0.03	0.25	Cfh	1	140084708	140183764	-	8383	protein_coding	complement component factor h [Source:MGI Symbol;Acc:MGI:88385]	-
ENSMUSG00000006800	1749.62	1831.57	1583.34	2800.83	1826.69	2150.21	1721.51	2259.24	-0.39	0.03	0.28	Sulf2	2	166073089	166155663	-	5871	protein_coding	sulfatase 2 [Source:MGI Symbol;Acc:MGI:1919293]	-
ENSMUSG00000022064	175.32	215.91	185.81	246.44	232.96	276.01	192.35	251.8	-0.39	0.03	0.28	Pibf1	14	99099424	99254493	+	9797	protein_coding	progesterone immunomodulatory binding factor 1 [Source:MGI Symbol;Acc:MGI:1261910]	-
ENSMUSG00000020948	374.92	424.45	482.14	562.42	468.92	650.44	427.17	560.59	-0.39	0.03	0.29	Klhl28	12	64938833	64965534	-	7257	protein_coding	kelch-like 28 [Source:MGI Symbol;Acc:MGI:1913939]	-
ENSMUSG00000027580	1928.54	1748.36	1493.36	2459.29	1759.7	2577.41	1723.42	2265.47	-0.39	0.04	0.29	Helz2	2	181227615	181242027	-	11529	protein_coding	helicase with zinc finger 2, transcriptional coactivator [Source:MGI Symbol;Acc:MGI:2385169]	-
ENSMUSG00000052085	4358.77	5219.81	4384.25	7444.34	4698.21	6106.64	4654.28	6083.06	-0.39	0.04	0.32	Dock8	19	24999529	25202432	+	7810	protein_coding	dedicator of cytokinesis 8 [Source:MGI Symbol;Acc:MGI:1921396]	-
ENSMUSG00000110631	1900.67	1308.11	2038.09	2207.74	2100.65	2568.28	1748.96	2292.22	-0.39	0.04	0.32	Gm42047	8	121833247	121841178	+	5647	lincRNA	predicted gene, 42047 [Source:MGI Symbol;Acc:MGI:5624932]	-
ENSMUSG00000022377	3385.96	3041.73	3215.57	4163.92	3920.34	4460.75	3214.42	4181.67	-0.38	0	0.03	Asap1	15	64086857	64382919	-	7482	protein_coding	ArfGAP with SH3 domain, ankyrin repeat and PH domain1 [Source:MGI Symbol;Acc:MGI:1342335]	-
ENSMUSG00000043535	1447.53	1369.2	1349.6	1717.92	1762.7	1946.25	1388.78	1808.96	-0.38	0	0.03	Setx	2	29124181	29182471	+	11380	protein_coding	senataxin [Source:MGI Symbol;Acc:MGI:2443480]	-
ENSMUSG00000025326	1044.74	1184.88	1256.69	1499.09	1426.76	1621.54	1162.11	1515.8	-0.38	0	0.08	Ube3a	7	59228750	59311536	+	20626	protein_coding	ubiquitin protein ligase E3A [Source:MGI Symbol;Acc:MGI:105098]	-
ENSMUSG00000035898	750.74	834.16	810.74	995.99	975.84	1144.61	798.54	1038.81	-0.38	0	0.09	Uba6	5	86109287	86172803	-	8159	protein_coding	ubiquitin-like modifier activating enzyme 6 [Source:MGI Symbol;Acc:MGI:1913894]	-
ENSMUSG00000026313	641.95	610.87	565.27	794.54	715.88	863.53	606.03	791.32	-0.38	0.01	0.11	Hdac4	1	91928779	92195699	-	15813	protein_coding	histone deacetylase 4 [Source:MGI Symbol;Acc:MGI:3036234]	-
ENSMUSG00000066406	2283.68	2041.16	1949.1	2730.27	2371.6	3075.64	2091.31	2725.84	-0.38	0.01	0.14	Akap13	7	75455534	75754609	+	20914	protein_coding	A kinase (PRKA) anchor protein 13 [Source:MGI Symbol;Acc:MGI:2676556]	-
ENSMUSG00000021377	1157.12	1439.77	1274.3	1799.73	1736.71	1496.72	1290.4	1677.72	-0.38	0.01	0.14	Dek	13	47084775	47106201	-	3185	protein_coding	DEK oncogene (DNA binding) [Source:MGI Symbol;Acc:MGI:1926209]	-
ENSMUSG00000022641	1439.44	1732.56	1437.62	2151.5	1759.7	2098.46	1536.54	2003.22	-0.38	0.01	0.14	Bbx	16	50191844	50432390	-	14205	protein_coding	bobby sox HMG box containing [Source:MGI Symbol;Acc:MGI:1917758]	HMG
ENSMUSG00000000058	1170.61	1474.52	1251.8	1847.79	1533.74	1678.36	1298.98	1686.63	-0.38	0.01	0.16	Cav2	6	17281185	17289115	+	3335	protein_coding	caveolin 2 [Source:MGI Symbol;Acc:MGI:107571]	-
ENSMUSG00000058006	888.3	814.15	848.88	966.33	1081.82	1280.59	850.44	1109.58	-0.38	0.01	0.16	Mdn1	4	32657119	32775217	+	21836	protein_coding	midasin AAA ATPase 1 [Source:MGI Symbol;Acc:MGI:1926159]	-
ENSMUSG00000061755	1510.47	1333.39	1333.95	1541.02	1852.69	2059.9	1392.6	1817.87	-0.38	0.01	0.16	Bod1l	5	41787538	41844315	-	11995	protein_coding	biorientation of chromosomes in cell division 1-like [Source:MGI Symbol;Acc:MGI:2444804]	-
ENSMUSG00000039841	303.89	348.62	382.39	446.86	429.93	469.82	344.97	448.87	-0.38	0.01	0.18	Zfp800	6	28239927	28398005	-	4831	protein_coding	zinc finger protein 800 [Source:MGI Symbol;Acc:MGI:1889334]	zf-C2H2
ENSMUSG00000025220	1160.72	1244.92	1146.18	1638.16	1248.79	1737.22	1183.94	1541.39	-0.38	0.02	0.2	Mgea5	19	45750261	45783520	-	5024	protein_coding	meningioma expressed antigen 5 (hyaluronidase) [Source:MGI Symbol;Acc:MGI:1932139]	-
ENSMUSG00000063760	298.5	323.34	262.1	359.95	378.94	409.95	294.64	382.94	-0.38	0.02	0.21	Rnf217	10	31493193	31609184	-	11013	protein_coding	ring finger protein 217 [Source:MGI Symbol;Acc:MGI:3610311]	-
ENSMUSG00000021549	1326.15	1722.03	1298.75	2069.69	1693.72	1911.75	1448.98	1891.72	-0.38	0.02	0.21	Rasa1	13	85214780	85289130	-	7320	protein_coding	RAS p21 protein activator 1 [Source:MGI Symbol;Acc:MGI:97860]	-
ENSMUSG00000032375	314.68	344.41	310.02	450.96	360.94	448.51	323.03	420.13	-0.38	0.02	0.22	Aph1b	9	66775202	66795490	-	5163	protein_coding	aph1 homolog B, gamma secretase subunit [Source:MGI Symbol;Acc:MGI:3522097]	-
ENSMUSG00000029101	431.56	345.46	352.07	536.85	473.92	457.64	376.36	489.47	-0.38	0.02	0.22	Rgs12	5	34949445	35039644	+	8487	protein_coding	regulator of G-protein signaling 12 [Source:MGI Symbol;Acc:MGI:1918979]	-
ENSMUSG00000025586	179.82	190.63	184.84	227.01	229.96	263.83	185.1	240.27	-0.38	0.03	0.26	Cpeb1	7	81347026	81455465	-	4192	protein_coding	cytoplasmic polyadenylation element binding protein 1 [Source:MGI Symbol;Acc:MGI:108442]	-
ENSMUSG00000028576	239.16	330.71	279.7	368.13	381.94	355.16	283.19	368.41	-0.38	0.03	0.28	Ift74	4	94614491	94693229	+	2656	protein_coding	intraflagellar transport 74 [Source:MGI Symbol;Acc:MGI:1914944]	-
ENSMUSG00000056211	1515.86	1713.61	1351.56	2163.77	1578.73	2213.12	1527.01	1985.21	-0.38	0.03	0.28	R3hdm1	1	128103301	128237736	+	31486	protein_coding	R3H domain containing 1 [Source:MGI Symbol;Acc:MGI:2448514]	-
ENSMUSG00000002900	3059.59	3419.84	2390.16	3409.26	3603.39	4527.72	2956.53	3846.79	-0.38	0.04	0.3	Lamb1	12	31265234	31329644	+	9917	protein_coding	laminin B1 [Source:MGI Symbol;Acc:MGI:96743]	-
ENSMUSG00000027086	173.52	202.22	195.59	269.96	213.96	257.74	190.45	247.22	-0.38	0.04	0.32	Fastkd1	2	69686815	69713516	-	5853	protein_coding	FAST kinase domains 1 [Source:MGI Symbol;Acc:MGI:2444596]	-
ENSMUSG00000044950	207.69	227.5	253.29	329.27	248.96	315.58	229.49	297.94	-0.38	0.05	0.34	Pwwp2a	11	43681998	43721491	+	5508	protein_coding	PWWP domain containing 2A [Source:MGI Symbol;Acc:MGI:1918052]	-
ENSMUSG00000026781	1345.93	1531.4	1512.92	1938.8	1807.7	1918.85	1463.42	1888.45	-0.37	0	0.05	Acbd5	2	23068167	23115558	+	9775	protein_coding	acyl-Coenzyme A binding domain containing 5 [Source:MGI Symbol;Acc:MGI:1921409]	-
ENSMUSG00000032030	805.58	757.27	816.61	966.33	976.84	1137.51	793.15	1026.89	-0.37	0	0.09	Cul5	9	53614582	53670014	-	8165	protein_coding	cullin 5 [Source:MGI Symbol;Acc:MGI:1922967]	-
ENSMUSG00000048379	810.08	953.17	802.92	1109.49	1042.82	1151.72	855.39	1101.34	-0.37	0.01	0.11	Socs4	14	47276931	47296102	+	6877	protein_coding	suppressor of cytokine signaling 4 [Source:MGI Symbol;Acc:MGI:1914546]	-
ENSMUSG00000029657	1603.07	1776.8	1495.32	2249.66	2161.64	1883.34	1625.06	2098.21	-0.37	0.01	0.11	Hsph1	5	149614287	149636376	-	7266	protein_coding	heat shock 105kDa/110kDa protein 1 [Source:MGI Symbol;Acc:MGI:105053]	-
ENSMUSG00000029833	362.33	384.43	351.09	437.66	478.92	504.32	365.95	473.63	-0.37	0.01	0.14	Trim24	6	37870811	37966296	+	8521	protein_coding	tripartite motif-containing 24 [Source:MGI Symbol;Acc:MGI:109275]	-
ENSMUSG00000063077	3045.21	2873.21	2562.29	3190.43	3615.39	4117.77	2826.9	3641.2	-0.37	0.01	0.16	Kif1b	4	149176319	149307693	-	17608	protein_coding	kinesin family member 1B [Source:MGI Symbol;Acc:MGI:108426]	-
ENSMUSG00000042444	1121.16	1306.01	1161.83	1421.38	1401.76	1819.41	1196.33	1547.52	-0.37	0.02	0.2	Mindy2	9	70599014	70657174	-	8600	protein_coding	MINDY lysine 48 deubiquitinase 2 [Source:MGI Symbol;Acc:MGI:2443086]	-
ENSMUSG00000022119	655.43	662.48	698.27	758.75	829.86	1016.76	672.06	868.46	-0.37	0.02	0.2	Rbm26	14	105106751	105177327	-	7649	protein_coding	RNA binding motif protein 26 [Source:MGI Symbol;Acc:MGI:1921463]	-
ENSMUSG00000054770	239.16	278.05	280.68	339.49	322.95	371.39	265.96	344.61	-0.37	0.02	0.22	Kctd18	1	57955101	58018956	-	12973	protein_coding	potassium channel tetramerisation domain containing 18 [Source:MGI Symbol;Acc:MGI:3603813]	-
ENSMUSG00000002020	5140.98	4730.06	5317.24	5863.44	5726.04	8075.21	5062.76	6554.9	-0.37	0.03	0.25	Ltbp2	12	84783212	84876532	-	8184	protein_coding	latent transforming growth factor beta binding protein 2 [Source:MGI Symbol;Acc:MGI:99502]	-
ENSMUSG00000055013	959.33	923.68	820.52	1322.19	941.84	1236.95	901.18	1166.99	-0.37	0.03	0.27	Agap1	1	89454806	89897617	+	17559	protein_coding	ArfGAP with GTPase domain, ankyrin repeat and PH domain 1 [Source:MGI Symbol;Acc:MGI:2653690]	-
ENSMUSG00000008305	451.34	463.42	393.14	662.63	510.91	516.5	435.97	563.35	-0.37	0.03	0.27	Tle1	4	72117142	72200919	-	8711	protein_coding	transducin-like enhancer of split 1 [Source:MGI Symbol;Acc:MGI:104636]	-
ENSMUSG00000020593	522.37	471.85	468.45	740.34	520.91	634.21	487.56	631.82	-0.37	0.03	0.28	Lpin1	12	16535669	16610966	-	9665	protein_coding	lipin 1 [Source:MGI Symbol;Acc:MGI:1891340]	-
ENSMUSG00000050192	236.46	287.53	257.21	331.31	295.95	384.58	260.4	337.28	-0.37	0.04	0.3	Eif5a2	3	28781276	28798846	+	5027	protein_coding	eukaryotic translation initiation factor 5A2 [Source:MGI Symbol;Acc:MGI:1933735]	-
ENSMUSG00000042298	308.39	308.6	287.52	344.61	358.94	463.73	301.5	389.09	-0.37	0.04	0.3	Ttc19	11	62281473	62328451	+	4675	protein_coding	tetratricopeptide repeat domain 19 [Source:MGI Symbol;Acc:MGI:1920045]	-
ENSMUSG00000053192	219.38	254.88	287.52	353.81	295.95	334.86	253.93	328.21	-0.37	0.04	0.31	Mllt11	3	95219135	95232171	-	2385	protein_coding	myeloid/lymphoid or mixed-lineage leukemia; translocated to, 11 [Source:MGI Symbol;Acc:MGI:1929671]	-
ENSMUSG00000030722	149.25	171.68	177.99	228.03	219.96	197.87	166.31	215.29	-0.37	0.04	0.32	Nfatc2ip	7	126382854	126396737	-	3388	protein_coding	nuclear factor of activated T cells, cytoplasmic, calcineurin dependent 2 interacting protein [Source:MGI Symbol;Acc:MGI:1329015]	-
ENSMUSG00000039153	698.59	683.55	762.82	770	841.86	1161.86	714.99	924.57	-0.37	0.05	0.34	Runx2	17	44495987	44814797	-	8837	protein_coding	runt related transcription factor 2 [Source:MGI Symbol;Acc:MGI:99829]	Runt
ENSMUSG00000029135	3140.51	2776.31	2891.86	2842.76	3957.33	4620.06	2936.23	3806.72	-0.37	0.05	0.34	Fosl2	5	32135801	32157842	+	9680	protein_coding	fos-like antigen 2 [Source:MGI Symbol;Acc:MGI:102858]	TF_bZIP
ENSMUSG00000032621	1001.58	956.33	1073.81	1252.65	1267.79	1358.72	1010.58	1293.05	-0.36	0	0.06	Srek1	13	103739348	103774608	-	9293	protein_coding	splicing regulatory glutamine/lysine-rich protein 1 [Source:MGI Symbol;Acc:MGI:2145245]	-
ENSMUSG00000046311	519.67	492.91	515.39	667.74	643.89	653.49	509.33	655.04	-0.36	0	0.07	Zfp62	11	49203292	49218816	+	6060	protein_coding	zinc finger protein 62 [Source:MGI Symbol;Acc:MGI:99662]	zf-C2H2
ENSMUSG00000032712	896.39	896.3	930.05	1182.1	998.83	1301.9	907.58	1160.94	-0.36	0.01	0.18	Resf1	6	149309414	149335663	+	9629	protein_coding	retroelement silencing factor 1 [Source:MGI Symbol;Acc:MGI:1914496]	-
ENSMUSG00000031167	929.66	1082.72	1128.58	1566.58	1158.81	1310.01	1046.99	1345.13	-0.36	0.03	0.26	Rbm3	X	8138975	8145880	-	4698	protein_coding	RNA binding motif (RNP1, RRM) protein 3 [Source:MGI Symbol;Acc:MGI:1099460]	-
ENSMUSG00000032253	1291.09	1379.73	1251.8	1437.74	1553.74	2048.74	1307.54	1680.07	-0.36	0.03	0.27	Phip	9	82866159	82975516	-	33312	protein_coding	pleckstrin homology domain interacting protein [Source:MGI Symbol;Acc:MGI:1932404]	-
ENSMUSG00000034998	701.29	900.51	757.93	1070.64	857.86	1102	786.58	1010.16	-0.36	0.03	0.28	Foxn2	17	88440711	88490533	+	7357	protein_coding	forkhead box N2 [Source:MGI Symbol;Acc:MGI:1347478]	Fork
ENSMUSG00000009905	444.15	463.42	362.83	592.07	487.92	546.94	423.47	542.31	-0.36	0.03	0.28	Kdsr	1	106720459	106759727	-	8147	protein_coding	3-ketodihydrosphingosine reductase [Source:MGI Symbol;Acc:MGI:1918000]	-
ENSMUSG00000040225	4545.78	3943.29	4178.88	4474.78	5218.12	6542.97	4222.65	5411.96	-0.36	0.03	0.28	Prrc2c	1	162670725	162740556	-	16092	protein_coding	proline-rich coiled-coil 2C [Source:MGI Symbol;Acc:MGI:1913754]	-
ENSMUSG00000079083	179.82	192.74	212.22	253.6	236.96	260.79	194.93	250.45	-0.36	0.03	0.28	Jrkl	9	13242607	13245829	-	3223	protein_coding	Jrk-like [Source:MGI Symbol;Acc:MGI:1924782]	-
ENSMUSG00000032409	355.14	368.63	317.84	394.71	423.93	517.51	347.2	445.38	-0.36	0.04	0.29	Atr	9	95857597	95951781	+	23629	protein_coding	ataxia telangiectasia and Rad3 related [Source:MGI Symbol;Acc:MGI:108028]	-
ENSMUSG00000046111	285.91	326.5	284.59	357.9	350.94	438.36	299	382.4	-0.36	0.04	0.29	Cep295	9	15316915	15357788	-	16238	protein_coding	centrosomal protein 295 [Source:MGI Symbol;Acc:MGI:2442521]	-
ENSMUSG00000022332	196.9	182.21	176.04	215.76	253.96	243.53	185.05	237.75	-0.36	0.04	0.3	Khdrbs3	15	68928420	69101211	+	3662	protein_coding	KH domain containing, RNA binding, signal transduction associated 3 [Source:MGI Symbol;Acc:MGI:1313312]	-
ENSMUSG00000040451	735.45	925.79	733.48	1157.55	861.86	1055.32	798.24	1024.91	-0.36	0.04	0.3	Sgms1	19	32122727	32389714	-	10299	protein_coding	sphingomyelin synthase 1 [Source:MGI Symbol;Acc:MGI:2444110]	-
ENSMUSG00000034218	532.26	527.67	458.67	522.54	713.88	711.32	506.2	649.25	-0.36	0.04	0.32	Atm	9	53439149	53536740	-	10338	protein_coding	ataxia telangiectasia mutated [Source:MGI Symbol;Acc:MGI:107202]	-
ENSMUSG00000002413	972.81	908.94	897.78	917.25	1267.79	1383.08	926.51	1189.37	-0.36	0.05	0.33	Braf	6	39603237	39725463	-	13862	protein_coding	Braf transforming gene [Source:MGI Symbol;Acc:MGI:88190]	-
ENSMUSG00000056342	2038.23	1794.7	1853.26	1881.54	2498.58	2926.48	1895.4	2435.53	-0.36	0.05	0.33	Usp34	11	23306895	23490560	+	18453	protein_coding	ubiquitin specific peptidase 34 [Source:MGI Symbol;Acc:MGI:109473]	-
ENSMUSG00000040297	1003.38	1004.78	1026.87	1242.43	1310.78	1319.15	1011.68	1290.78	-0.35	0	0.03	Suco	1	161816114	161876682	-	8928	protein_coding	SUN domain containing ossification factor [Source:MGI Symbol;Acc:MGI:2138346]	-
ENSMUSG00000030759	1724.45	1754.68	1787.73	2189.33	2104.65	2411	1755.62	2234.99	-0.35	0	0.05	Far1	7	113513834	113571511	+	8055	protein_coding	fatty acyl CoA reductase 1 [Source:MGI Symbol;Acc:MGI:1914670]	-
ENSMUSG00000020608	1130.15	1271.25	1230.29	1590.1	1503.75	1537.31	1210.56	1543.72	-0.35	0	0.05	Smc6	12	11265886	11319785	+	12502	protein_coding	structural maintenance of chromosomes 6 [Source:MGI Symbol;Acc:MGI:1914491]	-
ENSMUSG00000023852	1214.67	1304.95	1215.62	1685.2	1489.75	1599.21	1245.08	1591.39	-0.35	0	0.06	Chd1	17	15704967	15772610	+	8721	protein_coding	chromodomain helicase DNA binding protein 1 [Source:MGI Symbol;Acc:MGI:88393]	-
ENSMUSG00000071369	754.33	726.73	669.91	911.11	908.85	919.34	716.99	913.1	-0.35	0	0.08	Map3k5	10	19934472	20142753	+	6086	protein_coding	mitogen-activated protein kinase kinase kinase 5 [Source:MGI Symbol;Acc:MGI:1346876]	-
ENSMUSG00000041846	901.78	1030.06	962.32	1214.82	1164.8	1304.94	964.72	1228.19	-0.35	0	0.1	Ppp4r3a	12	101039409	101083702	-	13162	protein_coding	protein phosphatase 4 regulatory subunit 3A [Source:MGI Symbol;Acc:MGI:1915984]	-
ENSMUSG00000053470	784	815.2	690.45	1005.19	945.84	959.93	763.22	970.32	-0.35	0.01	0.12	Kdm3a	6	71588972	71632990	-	8225	protein_coding	lysine (K)-specific demethylase 3A [Source:MGI Symbol;Acc:MGI:98847]	-
ENSMUSG00000043252	1064.52	1163.82	1149.12	1281.29	1492.75	1517.02	1125.82	1430.35	-0.35	0.01	0.12	Tmem64	4	15265831	15286753	+	4670	protein_coding	transmembrane protein 64 [Source:MGI Symbol;Acc:MGI:2140359]	-
ENSMUSG00000000184	7418.36	5801.19	7252.64	8677.56	8774.52	8715.51	6824.07	8722.53	-0.35	0.01	0.13	Ccnd2	6	127125162	127152193	-	9409	protein_coding	cyclin D2 [Source:MGI Symbol;Acc:MGI:88314]	-
ENSMUSG00000039219	684.2	781.5	754.02	916.23	880.85	1024.88	739.91	940.65	-0.35	0.01	0.14	Arid4b	13	14063232	14199603	+	16965	protein_coding	AT rich interactive domain 4B (RBP1-like) [Source:MGI Symbol;Acc:MGI:2137512]	ARID
ENSMUSG00000041779	421.67	406.55	424.44	486.75	530.91	582.45	417.55	533.37	-0.35	0.01	0.17	Tram2	1	20996299	21079229	-	6661	protein_coding	translocating chain-associating membrane protein 2 [Source:MGI Symbol;Acc:MGI:1924817]	-
ENSMUSG00000017485	2183.88	2074.86	2224.89	2338.63	2855.52	3047.23	2161.21	2747.13	-0.35	0.01	0.18	Top2b	14	16365179	16435462	+	14613	protein_coding	topoisomerase (DNA) II beta [Source:MGI Symbol;Acc:MGI:98791]	-
ENSMUSG00000051285	1105.88	1298.63	1113.91	1318.1	1601.73	1572.83	1172.81	1497.55	-0.35	0.01	0.18	Pcmtd1	1	7088920	7173628	+	6654	protein_coding	protein-L-isoaspartate (D-aspartate) O-methyltransferase domain containing 1 [Source:MGI Symbol;Acc:MGI:2441773]	-
ENSMUSG00000033799	580.81	576.12	569.18	630.93	762.87	800.62	575.37	731.47	-0.35	0.02	0.2	Fam208b	13	3566035	3611108	-	12454	protein_coding	family with sequence similarity 208, member B [Source:MGI Symbol;Acc:MGI:2145274]	-
ENSMUSG00000037475	1362.12	1504.01	1515.86	1598.28	1866.69	2100.49	1460.66	1855.15	-0.35	0.02	0.2	Thoc2	X	41794991	41920674	-	12666	protein_coding	THO complex 2 [Source:MGI Symbol;Acc:MGI:2442413]	-
ENSMUSG00000033186	651.84	800.45	721.74	1035.87	860.86	880.78	724.68	925.84	-0.35	0.02	0.21	Mzt1	14	99034544	99046134	-	2563	protein_coding	mitotic spindle organizing protein 1 [Source:MGI Symbol;Acc:MGI:1924039]	-
ENSMUSG00000020982	891.89	1140.65	1043.5	1332.41	1178.8	1402.36	1025.35	1304.52	-0.35	0.02	0.22	Nemf	12	69310522	69357165	-	10549	protein_coding	nuclear export mediator factor [Source:MGI Symbol;Acc:MGI:1918305]	-
ENSMUSG00000033713	864.02	918.42	937.88	992.92	1134.81	1349.59	906.77	1159.11	-0.35	0.02	0.23	Foxn3	12	99190078	99563582	-	11501	protein_coding	forkhead box N3 [Source:MGI Symbol;Acc:MGI:1918625]	Fork
ENSMUSG00000018363	3248.4	4397.24	3417.04	4946.19	4388.26	4768.21	3687.56	4700.89	-0.35	0.02	0.23	Smurf2	11	106820066	106920715	-	6162	protein_coding	SMAD specific E3 ubiquitin protein ligase 2 [Source:MGI Symbol;Acc:MGI:1913563]	-
ENSMUSG00000020048	8083.69	8715.48	8666.79	13002	9464.41	9892.59	8488.65	10786.3	-0.35	0.03	0.25	Hsp90b1	10	86690209	86705509	-	4032	protein_coding	heat shock protein 90, beta (Grp94), member 1 [Source:MGI Symbol;Acc:MGI:98817]	-
ENSMUSG00000085438	2047.22	1982.18	1990.17	2126.95	2500.58	3040.13	2006.52	2555.89	-0.35	0.03	0.26	1700020I14Rik	2	119594297	119607502	+	8306	lincRNA	RIKEN cDNA 1700020I14 gene [Source:MGI Symbol;Acc:MGI:1913852]	-
ENSMUSG00000029684	657.23	635.1	674.8	701.49	841.86	966.02	655.71	836.46	-0.35	0.03	0.26	Wasl	6	24613805	24665009	-	6165	protein_coding	Wiskott-Aldrich syndrome-like (human) [Source:MGI Symbol;Acc:MGI:1920428]	-
ENSMUSG00000079555	223.87	263.31	224.93	286.32	309.95	312.54	237.37	302.94	-0.35	0.03	0.27	Haus3	5	34153880	34169527	-	3871	protein_coding	HAUS augmin-like complex, subunit 3 [Source:MGI Symbol;Acc:MGI:2387633]	-
ENSMUSG00000028252	424.37	421.29	527.13	530.72	574.9	643.34	457.6	582.99	-0.35	0.03	0.28	Ccnc	4	21727701	21759922	+	5115	protein_coding	cyclin C [Source:MGI Symbol;Acc:MGI:1858199]	-
ENSMUSG00000030772	7048.84	7258.86	6801.8	7371.74	8577.56	10992.6	7036.5	8980.62	-0.35	0.03	0.29	Dkk3	7	112116017	112159057	-	3359	protein_coding	dickkopf WNT signaling pathway inhibitor 3 [Source:MGI Symbol;Acc:MGI:1354952]	-
ENSMUSG00000115049	270.63	315.97	290.46	401.87	311.95	405.89	292.35	373.24	-0.35	0.05	0.33	Gm49172	15	95972739	95994129	-	935	processed_transcript	predicted gene, 49172 [Source:MGI Symbol;Acc:MGI:6118604]	-
ENSMUSG00000025616	753.43	758.33	808.78	981.67	949.84	1007.63	773.51	979.71	-0.34	0	0.07	Usp16	16	87454703	87483517	+	9454	protein_coding	ubiquitin specific peptidase 16 [Source:MGI Symbol;Acc:MGI:1921362]	-
ENSMUSG00000027881	1301.88	1491.37	1482.61	1830.41	1781.7	1797.08	1425.29	1803.06	-0.34	0	0.07	Prpf38b	3	108902805	108911727	-	6949	protein_coding	PRP38 pre-mRNA processing factor 38 (yeast) domain containing B [Source:MGI Symbol;Acc:MGI:1914171]	-
ENSMUSG00000034973	638.35	679.33	626.88	787.38	814.86	857.45	648.19	819.9	-0.34	0	0.1	Dopey1	9	86467154	86555923	+	20476	protein_coding	dopey family member 1 [Source:MGI Symbol;Acc:MGI:1289294]	-
ENSMUSG00000027751	814.57	762.54	816.61	939.75	1013.83	1079.67	797.91	1011.08	-0.34	0	0.1	Supt20	3	54692807	54728766	+	6266	protein_coding	suppressor of Ty 20 [Source:MGI Symbol;Acc:MGI:1929651]	-
ENSMUSG00000074746	965.62	1004.78	986.77	1237.31	1148.81	1367.85	985.72	1251.33	-0.34	0	0.1	Pdzd8	19	59296084	59345780	-	7076	protein_coding	PDZ domain containing 8 [Source:MGI Symbol;Acc:MGI:2677270]	-
ENSMUSG00000020473	14867.3	13162.2	13791.4	17832.7	15854.3	19242.3	13940.3	17643.1	-0.34	0.01	0.11	Aebp1	11	5861947	5872088	+	4058	protein_coding	AE binding protein 1 [Source:MGI Symbol;Acc:MGI:1197012]	-
ENSMUSG00000035311	1456.52	1675.69	1502.17	1986.86	1806.7	2052.8	1544.79	1948.78	-0.34	0.01	0.11	Gnptab	10	88379132	88447329	+	5883	protein_coding	N-acetylglucosamine-1-phosphate transferase, alpha and beta subunits [Source:MGI Symbol;Acc:MGI:3643902]	-
ENSMUSG00000029840	6747.64	7251.49	7000.33	9569.25	7768.69	9242.15	6999.82	8860.03	-0.34	0.01	0.11	Mtpn	6	35508906	35539888	-	3960	protein_coding	myotrophin [Source:MGI Symbol;Acc:MGI:99445]	-
ENSMUSG00000042323	1600.37	1651.46	1492.39	1816.09	2001.66	2181.67	1581.41	1999.81	-0.34	0.01	0.12	Pbrm1	14	31019138	31121592	+	8846	protein_coding	polybromo 1 [Source:MGI Symbol;Acc:MGI:1923998]	HMG
ENSMUSG00000027104	813.67	920.52	854.75	1087	1002.83	1184.19	862.98	1091.34	-0.34	0.01	0.14	Atf2	2	73816509	73892639	-	8187	protein_coding	activating transcription factor 2 [Source:MGI Symbol;Acc:MGI:109349]	TF_bZIP
ENSMUSG00000087370	526.86	565.58	552.55	646.27	672.89	763.08	548.33	694.08	-0.34	0.01	0.16	Tmem170b	13	41605907	41641355	+	7477	protein_coding	transmembrane protein 170B [Source:MGI Symbol;Acc:MGI:3647046]	-
ENSMUSG00000025856	697.69	600.34	708.05	864.08	792.87	878.76	668.69	845.23	-0.34	0.01	0.17	Pdgfa	5	138976014	138997370	-	3119	protein_coding	platelet derived growth factor, alpha [Source:MGI Symbol;Acc:MGI:97527]	-
ENSMUSG00000037857	1280.3	1453.46	1187.26	1549.2	1595.73	1826.51	1307.01	1657.15	-0.34	0.01	0.18	Nufip2	11	77686155	77741921	+	5792	protein_coding	nuclear fragile X mental retardation protein interacting protein 2 [Source:MGI Symbol;Acc:MGI:1915814]	-
ENSMUSG00000022812	2074.19	2074.86	2088.95	2308.97	2515.58	3044.19	2079.34	2622.91	-0.34	0.02	0.2	Gsk3b	16	38089001	38246084	+	9831	protein_coding	glycogen synthase kinase 3 beta [Source:MGI Symbol;Acc:MGI:1861437]	-
ENSMUSG00000021189	736.35	931.06	751.08	1116.65	950.84	997.48	806.16	1021.66	-0.34	0.03	0.25	Atxn3	12	101918901	101958246	-	5407	protein_coding	ataxin 3 [Source:MGI Symbol;Acc:MGI:1099442]	-
ENSMUSG00000037855	226.57	255.93	248.41	310.86	291.95	322.68	243.64	308.5	-0.34	0.03	0.27	Zfp365	10	67886103	67912662	-	5205	protein_coding	zinc finger protein 365 [Source:MGI Symbol;Acc:MGI:2143676]	-
ENSMUSG00000046230	797.49	802.56	803.89	838.51	1049.82	1158.82	801.31	1015.72	-0.34	0.03	0.27	Vps13a	19	16615366	16780933	-	20993	protein_coding	vacuolar protein sorting 13A [Source:MGI Symbol;Acc:MGI:2444304]	-
ENSMUSG00000042197	787.6	730.94	672.85	872.26	821.86	1080.69	730.46	924.93	-0.34	0.03	0.28	Zfp451	1	33761545	33814595	-	15839	protein_coding	zinc finger protein 451 [Source:MGI Symbol;Acc:MGI:2137896]	-
ENSMUSG00000051412	657.23	847.85	803.89	1094.15	917.85	900.06	769.66	970.69	-0.34	0.04	0.3	Vamp7	GL456233.1	10738	39148	-	2534	protein_coding	Mus musculus vesicle-associated membrane protein 7 (Vamp7), transcript variant 3, mRNA. [Source:RefSeq mRNA;Acc:NM_001359151]	-
ENSMUSG00000035173	727.36	705.66	692.4	876.35	909.85	887.89	708.48	891.36	-0.33	0	0.08	Ccdc186	19	56787481	56822190	-	6899	protein_coding	coiled-coil domain containing 186 [Source:MGI Symbol;Acc:MGI:2445022]	-
ENSMUSG00000008763	2297.17	2181.24	2142.74	2490.99	2816.53	3040.13	2207.05	2782.55	-0.33	0.01	0.12	Man1a2	3	100562208	100685503	-	7969	protein_coding	mannosidase, alpha, class 1A, member 2 [Source:MGI Symbol;Acc:MGI:104676]	-
ENSMUSG00000013663	2056.21	2166.49	2298.24	2502.24	2676.55	3023.89	2173.65	2734.23	-0.33	0.01	0.14	Pten	19	32757497	32826160	+	11507	protein_coding	phosphatase and tensin homolog [Source:MGI Symbol;Acc:MGI:109583]	-
ENSMUSG00000046982	485.51	540.31	504.63	616.61	663.89	643.34	510.15	641.28	-0.33	0.01	0.14	Tshz1	18	84011627	84086404	-	5656	protein_coding	teashirt zinc finger family member 1 [Source:MGI Symbol;Acc:MGI:1346031]	zf-C2H2
ENSMUSG00000059005	601.49	668.8	709.03	847.71	791.87	847.3	659.77	828.96	-0.33	0.01	0.16	Hnrnpa3	2	75659261	75669407	+	5396	protein_coding	heterogeneous nuclear ribonucleoprotein A3 [Source:MGI Symbol;Acc:MGI:1917171]	-
ENSMUSG00000023022	3084.77	2741.56	2681.6	3138.28	3645.39	3887.43	2835.97	3557.03	-0.33	0.01	0.19	Lima1	15	99778470	99875456	-	7608	protein_coding	LIM domain and actin binding 1 [Source:MGI Symbol;Acc:MGI:1920992]	-
ENSMUSG00000031010	3804.03	3817.96	3561.78	4197.67	4467.25	5411.55	3727.92	4692.15	-0.33	0.01	0.19	Usp9x	X	13071498	13173328	+	15051	protein_coding	ubiquitin specific peptidase 9, X chromosome [Source:MGI Symbol;Acc:MGI:894681]	-
ENSMUSG00000033054	507.08	559.27	489.96	644.22	702.88	610.87	518.77	652.66	-0.33	0.02	0.19	Npat	9	53537047	53574342	+	6248	protein_coding	nuclear protein in the AT region [Source:MGI Symbol;Acc:MGI:107605]	-
ENSMUSG00000022265	1581.49	1745.2	1537.37	2291.59	1819.69	1981.77	1621.36	2031.02	-0.33	0.02	0.21	Ank	15	27466677	27594909	+	3610	protein_coding	progressive ankylosis [Source:MGI Symbol;Acc:MGI:3045421]	-
ENSMUSG00000026977	974.61	1176.46	1237.14	1347.75	1379.77	1518.03	1129.4	1415.18	-0.33	0.02	0.23	March7	2	60209887	60250676	+	10391	protein_coding	membrane-associated ring finger (C3HC4) 7 [Source:MGI Symbol;Acc:MGI:1931053]	-
ENSMUSG00000007827	246.35	241.19	244.49	306.77	304.95	308.48	244.01	306.73	-0.33	0.02	0.24	Ankrd26	6	118501308	118562226	-	7253	protein_coding	ankyrin repeat domain 26 [Source:MGI Symbol;Acc:MGI:1917887]	-
ENSMUSG00000066324	1980.69	1903.19	2145.67	2142.29	2585.57	2842.26	2009.85	2523.37	-0.33	0.02	0.24	Impad1	4	4762484	4793355	-	6543	protein_coding	inositol monophosphatase domain containing 1 [Source:MGI Symbol;Acc:MGI:1915720]	-
ENSMUSG00000049658	788.5	801.51	810.74	830.33	1094.82	1091.85	800.25	1005.66	-0.33	0.03	0.28	Bdp1	13	100017994	100104070	-	11005	protein_coding	B double prime 1, subunit of RNA polymerase III transcription initiation factor IIIB [Source:MGI Symbol;Acc:MGI:1347077]	-
ENSMUSG00000009647	352.44	406.55	335.44	494.93	418.93	459.67	364.81	457.84	-0.33	0.04	0.3	Mcu	10	59446984	59616692	-	6936	protein_coding	mitochondrial calcium uniporter [Source:MGI Symbol;Acc:MGI:3026965]	-
ENSMUSG00000041313	783.1	729.89	596.56	820.1	843.86	995.45	703.19	886.47	-0.33	0.04	0.31	Slc7a1	5	148327410	148399904	-	11530	protein_coding	solute carrier family 7 (cationic amino acid transporter, y+ system), member 1 [Source:MGI Symbol;Acc:MGI:88117]	-
ENSMUSG00000048249	822.66	1051.12	892.89	1140.17	1020.83	1319.15	922.23	1160.05	-0.33	0.04	0.32	Crebrf	17	26715650	26776635	+	8564	protein_coding	CREB3 regulatory factor [Source:MGI Symbol;Acc:MGI:1924378]	-
ENSMUSG00000047909	294	326.5	319.8	360.97	367.94	449.52	313.43	392.81	-0.33	0.05	0.33	Ankrd16	2	11777876	11790329	+	5926	protein_coding	ankyrin repeat domain 16 [Source:MGI Symbol;Acc:MGI:2444796]	-
ENSMUSG00000039474	677.01	628.78	552.55	894.75	665.89	781.34	619.45	780.66	-0.33	0.05	0.33	Wfs1	5	36966104	36989205	-	3787	protein_coding	wolframin ER transmembrane glycoprotein [Source:MGI Symbol;Acc:MGI:1328355]	-
ENSMUSG00000028381	971.01	1025.85	935.92	1154.49	1262.79	1244.06	977.59	1220.44	-0.32	0	0.1	Ugcg	4	59189257	59222833	+	5212	protein_coding	UDP-glucose ceramide glucosyltransferase [Source:MGI Symbol;Acc:MGI:1332243]	-
ENSMUSG00000041415	1149.93	1126.96	1088.48	1348.78	1308.78	1550.51	1121.79	1402.69	-0.32	0.01	0.14	Dicer1	12	104687742	104751952	-	16750	protein_coding	dicer 1, ribonuclease type III [Source:MGI Symbol;Acc:MGI:2177178]	-
ENSMUSG00000036053	703.98	745.69	684.58	836.47	859.86	960.95	711.42	885.76	-0.32	0.01	0.17	Fmnl2	2	52857860	53133804	+	5636	protein_coding	formin-like 2 [Source:MGI Symbol;Acc:MGI:1918659]	-
ENSMUSG00000021830	852.33	1011.1	856.7	1104.38	1082.82	1217.67	906.71	1134.96	-0.32	0.02	0.19	Txndc16	14	45133465	45220328	-	11570	protein_coding	thioredoxin domain containing 16 [Source:MGI Symbol;Acc:MGI:1917811]	-
ENSMUSG00000064210	3581.06	3856.93	3239.04	4942.1	4026.32	4366.38	3559.01	4444.93	-0.32	0.02	0.2	Ano6	15	95790843	95974751	+	12269	protein_coding	anoctamin 6 [Source:MGI Symbol;Acc:MGI:2145890]	-
ENSMUSG00000028344	424.37	427.61	383.37	493.9	510.91	537.81	411.78	514.21	-0.32	0.02	0.2	Invs	4	48279760	48431954	+	11431	protein_coding	inversin [Source:MGI Symbol;Acc:MGI:1335082]	-
ENSMUSG00000057110	580.81	561.37	524.19	661.61	656.89	758	555.46	692.17	-0.32	0.02	0.21	Cntrl	2	35109492	35178822	+	10194	protein_coding	centriolin [Source:MGI Symbol;Acc:MGI:1889576]	-
ENSMUSG00000027829	1077.11	1353.4	1212.69	1490.91	1432.76	1626.61	1214.4	1516.76	-0.32	0.02	0.22	Ccnl1	3	65946151	65958249	-	5997	protein_coding	cyclin L1 [Source:MGI Symbol;Acc:MGI:1922664]	-
ENSMUSG00000059495	2232.43	1980.07	1908.02	2223.08	2541.57	2855.45	2040.18	2540.03	-0.32	0.03	0.26	Arhgef12	9	42963842	43107239	-	13620	protein_coding	Rho guanine nucleotide exchange factor (GEF) 12 [Source:MGI Symbol;Acc:MGI:1916882]	-
ENSMUSG00000028412	1678.59	1815.77	1748.61	2391.8	1826.69	2306.48	1747.66	2174.99	-0.32	0.03	0.27	Slc44a1	4	53440413	53622478	+	6945	protein_coding	solute carrier family 44, member 1 [Source:MGI Symbol;Acc:MGI:2140592]	-
ENSMUSG00000021704	292.2	304.38	284.59	332.34	380.94	385.6	293.73	366.29	-0.32	0.03	0.29	Mtx3	13	92844760	92858230	+	7547	protein_coding	metaxin 3 [Source:MGI Symbol;Acc:MGI:2686040]	-
ENSMUSG00000059474	352.44	361.26	371.63	448.91	403.93	502.29	361.78	451.71	-0.32	0.03	0.29	Mbtd1	11	93885852	93946985	+	13896	protein_coding	mbt domain containing 1 [Source:MGI Symbol;Acc:MGI:2143977]	-
ENSMUSG00000063334	606.88	729.89	621.01	843.62	717.88	883.83	652.59	815.11	-0.32	0.04	0.29	Krr1	10	111972664	111988432	+	5958	protein_coding	KRR1, small subunit (SSU) processome component, homolog (yeast) [Source:MGI Symbol;Acc:MGI:1289274]	-
ENSMUSG00000024276	522.37	580.33	532.02	643.2	614.9	788.44	544.91	682.18	-0.32	0.04	0.29	Zfp397	18	23954692	23964673	+	8262	protein_coding	zinc finger protein 397 [Source:MGI Symbol;Acc:MGI:1916506]	zf-C2H2
ENSMUSG00000047821	610.48	517.14	545.71	610.48	706.88	774.24	557.77	697.2	-0.32	0.04	0.3	Trim16	11	62820231	62850808	+	4568	protein_coding	tripartite motif-containing 16 [Source:MGI Symbol;Acc:MGI:2137356]	-
ENSMUSG00000000561	273.32	264.36	310.02	375.28	335.94	346.02	282.57	352.42	-0.32	0.04	0.31	Wdr77	3	105959369	105970037	+	4841	protein_coding	WD repeat domain 77 [Source:MGI Symbol;Acc:MGI:1917715]	-
ENSMUSG00000034342	2703.55	2616.22	2887.95	3144.42	2979.5	4092.4	2735.91	3405.44	-0.32	0.04	0.32	Cbl	9	44142976	44234049	-	12345	protein_coding	Casitas B-lineage lymphoma [Source:MGI Symbol;Acc:MGI:88279]	-
ENSMUSG00000019843	1001.58	865.76	760.86	1215.84	1008.83	1055.32	876.07	1093.33	-0.32	0.04	0.32	Fyn	10	39368855	39565381	+	4363	protein_coding	Fyn proto-oncogene [Source:MGI Symbol;Acc:MGI:95602]	-
ENSMUSG00000006740	5406.21	5928.63	5397.43	6578.22	7176.79	6978.29	5577.42	6911.1	-0.31	0	0.07	Kif5b	18	6201002	6242174	-	7395	protein_coding	kinesin family member 5B [Source:MGI Symbol;Acc:MGI:1098268]	-
ENSMUSG00000009470	3136.91	3273.44	3023.89	3726.26	3728.37	4275.05	3144.75	3909.9	-0.31	0.01	0.11	Tnpo1	13	98839019	98926384	-	11212	protein_coding	transportin 1 [Source:MGI Symbol;Acc:MGI:2681523]	-
ENSMUSG00000030201	2331.33	2293.94	2276.72	2632.11	2831.52	3104.06	2300.66	2855.89	-0.31	0.01	0.11	Lrp6	6	134446476	134566965	-	13672	protein_coding	low density lipoprotein receptor-related protein 6 [Source:MGI Symbol;Acc:MGI:1298218]	-
ENSMUSG00000061136	1802.67	2091.72	2066.46	2557.46	2454.59	2392.73	1986.95	2468.26	-0.31	0.01	0.12	Prpf40a	2	53134704	53191284	-	10458	protein_coding	pre-mRNA processing factor 40A [Source:MGI Symbol;Acc:MGI:1860512]	-
ENSMUSG00000018377	1058.22	1143.81	1036.65	1314.01	1245.79	1467.3	1079.56	1342.37	-0.31	0.01	0.17	Vezf1	11	88068279	88084729	+	4601	protein_coding	vascular endothelial zinc finger 1 [Source:MGI Symbol;Acc:MGI:1313291]	zf-C2H2
ENSMUSG00000037643	953.93	973.18	877.24	1062.45	1185.8	1224.78	934.79	1157.68	-0.31	0.01	0.18	Prkci	3	30995747	31052959	+	5551	protein_coding	protein kinase C, iota [Source:MGI Symbol;Acc:MGI:99260]	-
ENSMUSG00000029571	2375.39	2917.45	2680.62	3233.38	3147.47	3504.87	2657.82	3295.24	-0.31	0.01	0.18	Tmem106b	6	13069759	13089269	+	6931	protein_coding	transmembrane protein 106B [Source:MGI Symbol;Acc:MGI:1919150]	-
ENSMUSG00000030245	766.92	748.85	835.19	1038.94	887.85	988.35	783.65	971.71	-0.31	0.02	0.2	Golt1b	6	142387221	142403858	+	2818	protein_coding	golgi transport 1B [Source:MGI Symbol;Acc:MGI:1914214]	-
ENSMUSG00000031601	627.56	650.9	737.39	804.77	806.86	888.9	671.95	833.51	-0.31	0.02	0.22	Cnot7	8	40492540	40515847	-	5821	protein_coding	CCR4-NOT transcription complex, subunit 7 [Source:MGI Symbol;Acc:MGI:1298230]	-
ENSMUSG00000064345	15485.9	19815.5	17228	22752.3	20103.6	22209.4	17509.8	21688.4	-0.31	0.02	0.23	mt-Nd2	MT	3914	4951	+	1038	protein_coding	mitochondrially encoded NADH dehydrogenase 2 [Source:MGI Symbol;Acc:MGI:102500]	-
ENSMUSG00000027677	890.1	876.29	1015.14	1020.53	1175.8	1241.01	927.17	1145.78	-0.31	0.03	0.27	Ttc14	3	33799832	33814860	+	10515	protein_coding	tetratricopeptide repeat domain 14 [Source:MGI Symbol;Acc:MGI:1914370]	-
ENSMUSG00000006010	780.41	973.18	770.64	1019.51	1019.83	1089.82	841.41	1043.05	-0.31	0.03	0.28	Odr4	1	150361305	150393080	-	4100	protein_coding	odr4 GPCR localization factor homolog [Source:MGI Symbol;Acc:MGI:2385108]	-
ENSMUSG00000029635	514.28	529.77	563.31	654.45	589.9	753.94	535.79	666.1	-0.31	0.04	0.29	Cdk8	5	146231230	146302874	+	9832	protein_coding	cyclin-dependent kinase 8 [Source:MGI Symbol;Acc:MGI:1196224]	-
ENSMUSG00000030760	727.36	915.26	824.43	1103.36	919.85	1035.02	822.35	1019.41	-0.31	0.04	0.3	Acer3	7	98206389	98321208	-	15324	protein_coding	alkaline ceramidase 3 [Source:MGI Symbol;Acc:MGI:1913440]	-
ENSMUSG00000024556	542.15	600.34	518.33	777.16	631.89	650.44	553.61	686.5	-0.31	0.04	0.31	Me2	18	73770040	73815392	-	2455	protein_coding	malic enzyme 2, NAD(+)-dependent, mitochondrial [Source:MGI Symbol;Acc:MGI:2147351]	-
ENSMUSG00000031939	272.42	281.21	260.14	327.22	322.95	356.17	271.26	335.45	-0.31	0.04	0.31	Taf1d	9	15306214	15316991	+	8949	protein_coding	TATA-box binding protein associated factor, RNA polymerase I, D [Source:MGI Symbol;Acc:MGI:1922566]	-
ENSMUSG00000021548	328.17	402.33	363.81	473.45	463.92	422.13	364.77	453.17	-0.31	0.04	0.31	Ccnh	13	85189408	85223469	+	3105	protein_coding	cyclin H [Source:MGI Symbol;Acc:MGI:1913921]	-
ENSMUSG00000042354	614.98	632.99	570.16	867.14	677.89	710.31	606.04	751.78	-0.31	0.04	0.31	Gnl3	14	31012433	31019152	-	6101	protein_coding	guanine nucleotide binding protein-like 3 (nucleolar) [Source:MGI Symbol;Acc:MGI:1353651]	-
ENSMUSG00000031642	425.27	358.1	348.16	470.38	446.92	484.03	377.17	467.11	-0.31	0.04	0.32	Sh3rf1	8	61223872	61396071	+	7426	protein_coding	SH3 domain containing ring finger 1 [Source:MGI Symbol;Acc:MGI:1913066]	-
ENSMUSG00000037808	613.18	755.17	754.99	866.12	795.87	972.11	707.78	878.03	-0.31	0.04	0.32	Fam76b	9	13827716	13854987	+	4667	protein_coding	family with sequence similarity 76, member B [Source:MGI Symbol;Acc:MGI:1920076]	-
ENSMUSG00000031337	321.87	405.49	348.16	471.41	420.93	444.45	358.51	445.6	-0.31	0.05	0.33	Mtm1	X	71210767	71315691	+	13935	protein_coding	X-linked myotubular myopathy gene 1 [Source:MGI Symbol;Acc:MGI:1099452]	-
ENSMUSG00000049090	739.05	864.7	656.22	899.87	1033.83	871.65	753.32	935.11	-0.31	0.05	0.34	Zadh2	18	84088158	84097514	+	3321	protein_coding	zinc binding alcohol dehydrogenase, domain containing 2 [Source:MGI Symbol;Acc:MGI:2444835]	-
ENSMUSG00000024054	1491.58	1461.88	1504.12	1759.85	1842.69	1878.26	1485.86	1826.93	-0.3	0	0.07	Smchd1	17	71344489	71475343	-	19982	protein_coding	SMC hinge domain containing 1 [Source:MGI Symbol;Acc:MGI:1921605]	-
ENSMUSG00000038095	1786.48	1751.52	1721.23	2139.22	2053.65	2278.07	1753.08	2156.98	-0.3	0	0.09	Sbno1	5	124368702	124426001	-	19933	protein_coding	strawberry notch 1 [Source:MGI Symbol;Acc:MGI:2384298]	-
ENSMUSG00000066232	2412.25	2570.93	2415.59	3277.35	2855.52	2990.41	2466.26	3041.09	-0.3	0.01	0.11	Ipo7	7	110018274	110056609	+	11169	protein_coding	importin 7 [Source:MGI Symbol;Acc:MGI:2152414]	-
ENSMUSG00000032293	1420.56	1282.83	1372.1	1643.28	1585.73	1774.76	1358.5	1667.92	-0.3	0.01	0.15	Ireb2	9	54863789	54912530	+	9479	protein_coding	iron responsive element binding protein 2 [Source:MGI Symbol;Acc:MGI:1928268]	-
ENSMUSG00000047213	1962.71	2161.23	2136.87	2628.02	2337.61	2719.47	2086.93	2561.7	-0.3	0.01	0.17	Ythdf3	3	16183212	16217037	+	5363	protein_coding	YTH domain family 3 [Source:MGI Symbol;Acc:MGI:1918850]	-
ENSMUSG00000035093	3004.75	3319.78	3081.59	3490.05	3935.34	4140.09	3135.37	3855.16	-0.3	0.01	0.17	Secisbp2l	2	125736986	125782870	-	8222	protein_coding	SECIS binding protein 2-like [Source:MGI Symbol;Acc:MGI:1917604]	-
ENSMUSG00000027365	2010.36	2216	2085.04	2359.08	2598.56	2826.02	2103.8	2594.55	-0.3	0.01	0.17	Trpm7	2	126791565	126876230	-	11315	protein_coding	transient receptor potential cation channel, subfamily M, member 7 [Source:MGI Symbol;Acc:MGI:1929996]	-
ENSMUSG00000043991	558.33	531.88	584.83	717.85	690.88	659.57	558.35	689.43	-0.3	0.01	0.18	Pura	18	36281097	36289723	+	3145	protein_coding	purine rich element binding protein A [Source:MGI Symbol;Acc:MGI:103079]	-
ENSMUSG00000025958	960.22	967.92	913.43	1179.03	1066.82	1243.04	947.19	1162.96	-0.3	0.01	0.18	Creb1	1	64532645	64604548	+	13742	protein_coding	cAMP responsive element binding protein 1 [Source:MGI Symbol;Acc:MGI:88494]	TF_bZIP
ENSMUSG00000021710	615.87	605.61	574.07	756.7	753.87	696.1	598.52	735.56	-0.3	0.01	0.18	Nln	13	104023057	104109614	-	8484	protein_coding	neurolysin (metallopeptidase M3 family) [Source:MGI Symbol;Acc:MGI:1923055]	-
ENSMUSG00000008976	913.47	1057.44	983.84	1302.76	1182.8	1154.76	984.92	1213.44	-0.3	0.02	0.2	Gabpa	16	84834925	84863779	+	5687	protein_coding	GA repeat binding protein, alpha [Source:MGI Symbol;Acc:MGI:95610]	ETS
ENSMUSG00000034560	1654.32	1870.54	1890.42	2343.74	2027.66	2280.1	1805.09	2217.16	-0.3	0.02	0.2	Washc4	10	83543752	83596473	+	6098	protein_coding	WASH complex subunit 4 [Source:MGI Symbol;Acc:MGI:2441787]	-
ENSMUSG00000028676	1244.34	1482.95	1425.88	1793.59	1638.72	1670.24	1384.39	1700.85	-0.3	0.02	0.2	Srsf10	4	135855747	135869908	+	7003	protein_coding	serine/arginine-rich splicing factor 10 [Source:MGI Symbol;Acc:MGI:1333805]	-
ENSMUSG00000024077	1041.14	891.03	1040.56	1206.64	1168.8	1275.51	990.91	1216.98	-0.3	0.02	0.21	Strn	17	78649913	78737196	-	8858	protein_coding	striatin, calmodulin binding protein [Source:MGI Symbol;Acc:MGI:1333757]	-
ENSMUSG00000040850	1809.86	1765.21	1848.37	2358.06	1937.67	2395.77	1807.81	2230.5	-0.3	0.02	0.22	Psme4	11	30771726	30880361	+	8382	protein_coding	proteasome (prosome, macropain) activator subunit 4 [Source:MGI Symbol;Acc:MGI:2143994]	-
ENSMUSG00000025860	1684.89	1933.73	1936.39	2168.88	2151.64	2516.53	1851.67	2279.02	-0.3	0.02	0.22	Xiap	X	42059679	42109656	+	9469	protein_coding	X-linked inhibitor of apoptosis [Source:MGI Symbol;Acc:MGI:107572]	-
ENSMUSG00000035954	1329.75	1067.98	1223.44	1570.67	1407.76	1477.45	1207.06	1485.29	-0.3	0.03	0.25	Dock4	12	40445952	40846874	+	22923	protein_coding	dedicator of cytokinesis 4 [Source:MGI Symbol;Acc:MGI:1918006]	-
ENSMUSG00000022855	1714.56	1784.17	1731.01	2396.91	1846.69	2198.92	1743.25	2147.51	-0.3	0.03	0.26	Senp2	16	22009484	22049269	+	6901	protein_coding	SUMO/sentrin specific peptidase 2 [Source:MGI Symbol;Acc:MGI:1923076]	-
ENSMUSG00000030835	2199.17	2137	1980.39	2961.37	2262.62	2576.4	2105.52	2600.13	-0.3	0.03	0.27	Nomo1	7	46033698	46084212	+	5936	protein_coding	nodal modulator 1 [Source:MGI Symbol;Acc:MGI:2385850]	-
ENSMUSG00000020462	486.41	468.69	469.43	551.17	649.89	548.97	474.84	583.34	-0.3	0.03	0.28	Cfap36	11	29221532	29247409	-	2744	protein_coding	cilia and flagella associated protein 36 [Source:MGI Symbol;Acc:MGI:1913994]	-
ENSMUSG00000035284	2105.66	1896.87	2069.39	2294.66	2275.62	2894.01	2023.97	2488.09	-0.3	0.04	0.3	Vps13c	9	67840396	67995638	+	16299	protein_coding	vacuolar protein sorting 13C [Source:MGI Symbol;Acc:MGI:2444207]	-
ENSMUSG00000026102	406.39	445.52	385.32	467.32	512.91	539.84	412.41	506.69	-0.3	0.04	0.31	Inpp1	1	52785427	52817688	-	6460	protein_coding	inositol polyphosphate-1-phosphatase [Source:MGI Symbol;Acc:MGI:104848]	-
ENSMUSG00000027805	372.22	394.96	446.93	497.99	470.92	528.67	404.71	499.2	-0.3	0.04	0.31	Pfn2	3	57841895	57848079	-	3541	protein_coding	profilin 2 [Source:MGI Symbol;Acc:MGI:97550]	-
ENSMUSG00000034480	767.82	810.99	837.14	880.44	947.84	1146.64	805.32	991.64	-0.3	0.04	0.32	Diaph2	X	129749742	130465834	+	11553	protein_coding	diaphanous related formin 2 [Source:MGI Symbol;Acc:MGI:1858500]	-
ENSMUSG00000036676	1376.5	1326.02	1331.02	1580.9	1664.72	1676.33	1344.51	1640.65	-0.29	0	0.1	Tmtc3	10	100443902	100487350	-	8939	protein_coding	transmembrane and tetratricopeptide repeat containing 3 [Source:MGI Symbol;Acc:MGI:3036255]	-
ENSMUSG00000005262	997.99	1034.27	1021.98	1171.87	1252.79	1315.09	1018.08	1246.58	-0.29	0.01	0.14	Ufd1	16	18811779	18835261	+	4336	protein_coding	ubiquitin recognition factor in ER-associated degradation 1 [Source:MGI Symbol;Acc:MGI:109353]	-
ENSMUSG00000020964	3924.51	3507.26	3710.43	4407.29	4301.28	4897.08	3714.07	4535.22	-0.29	0.01	0.16	Sel1l	12	91806043	91849157	-	8555	protein_coding	sel-1 suppressor of lin-12-like (C. elegans) [Source:MGI Symbol;Acc:MGI:1329016]	-
ENSMUSG00000032423	1617.46	1848.42	1879.66	2215.92	2109.65	2229.36	1781.85	2184.97	-0.29	0.01	0.16	Syncrip	9	88447009	88482574	-	12297	protein_coding	synaptotagmin binding, cytoplasmic RNA interacting protein [Source:MGI Symbol;Acc:MGI:1891690]	-
ENSMUSG00000020994	932.35	1005.83	1012.2	1189.25	1146.81	1281.6	983.46	1205.89	-0.29	0.01	0.16	Pnn	12	59066884	59073998	+	5762	protein_coding	pinin [Source:MGI Symbol;Acc:MGI:1100514]	-
ENSMUSG00000034320	963.82	844.69	931.03	1121.76	1129.81	1105.04	913.18	1118.87	-0.29	0.01	0.16	Slc26a2	18	61192919	61211612	-	12370	protein_coding	solute carrier family 26 (sulfate transporter), member 2 [Source:MGI Symbol;Acc:MGI:892977]	-
ENSMUSG00000055436	1928.54	2131.74	2052.76	2376.46	2397.6	2694.1	2037.68	2489.39	-0.29	0.01	0.17	Srsf11	3	158010473	158036639	-	8446	protein_coding	serine/arginine-rich splicing factor 11 [Source:MGI Symbol;Acc:MGI:1916457]	-
ENSMUSG00000022772	1271.31	1418.7	1301.68	1628.96	1526.74	1708.8	1330.56	1621.5	-0.29	0.01	0.18	Senp5	16	31959672	32003287	-	7260	protein_coding	SUMO/sentrin specific peptidase 5 [Source:MGI Symbol;Acc:MGI:2443596]	-
ENSMUSG00000048799	821.77	714.09	757.93	935.66	933.84	933.55	764.59	934.35	-0.29	0.02	0.19	Cep120	18	53681724	53744547	-	4553	protein_coding	centrosomal protein 120 [Source:MGI Symbol;Acc:MGI:2147298]	-
ENSMUSG00000022010	2313.35	2343.44	2206.31	3111.69	2574.57	2694.1	2287.7	2793.45	-0.29	0.02	0.21	Tsc22d1	14	76414961	76507765	+	8994	protein_coding	TSC22 domain family, member 1 [Source:MGI Symbol;Acc:MGI:109127]	TSC22
ENSMUSG00000031617	716.57	715.14	662.09	918.27	811.86	834.11	697.93	854.75	-0.29	0.02	0.21	Tmem184c	8	77595982	77610698	-	2723	protein_coding	transmembrane protein 184C [Source:MGI Symbol;Acc:MGI:2384562]	-
ENSMUSG00000030208	6037.37	5363.05	5497.18	6754.1	6272.95	7702.81	5632.53	6909.95	-0.29	0.02	0.22	Emp1	6	135362545	135383173	+	5935	protein_coding	epithelial membrane protein 1 [Source:MGI Symbol;Acc:MGI:107941]	-
ENSMUSG00000021470	456.74	487.65	474.32	564.46	600.9	563.17	472.9	576.18	-0.29	0.02	0.23	Ercc6l2	13	63815240	63900302	+	15199	protein_coding	excision repair cross-complementing rodent repair deficiency, complementation group 6 like 2 [Source:MGI Symbol;Acc:MGI:1923501]	-
ENSMUSG00000041328	747.14	886.82	799.98	1074.73	918.85	990.38	811.31	994.65	-0.29	0.03	0.27	Pcf11	7	92643543	92669934	-	7827	protein_coding	PCF11 cleavage and polyadenylation factor subunit [Source:MGI Symbol;Acc:MGI:1919579]	-
ENSMUSG00000036533	806.48	1019.53	853.77	1061.43	1113.81	1096.92	893.26	1090.72	-0.29	0.04	0.3	Cdc42ep3	17	79333727	79355091	-	2309	protein_coding	CDC42 effector protein (Rho GTPase binding) 3 [Source:MGI Symbol;Acc:MGI:2384718]	-
ENSMUSG00000028919	400.09	355.99	353.05	451.98	452.92	448.51	369.71	451.14	-0.29	0.04	0.3	Arhgef19	4	141239499	141257564	+	4242	protein_coding	Rho guanine nucleotide exchange factor (GEF) 19 [Source:MGI Symbol;Acc:MGI:1925912]	-
ENSMUSG00000017376	454.04	439.2	449.87	578.78	576.9	488.08	447.7	547.92	-0.29	0.04	0.3	Nlk	11	78567168	78697373	-	5447	protein_coding	nemo like kinase [Source:MGI Symbol;Acc:MGI:1201387]	-
ENSMUSG00000062929	884.7	1129.06	995.58	1179.03	1194.8	1298.85	1003.11	1224.23	-0.29	0.04	0.31	Cfl2	12	54858809	54862877	-	3266	protein_coding	cofilin 2, muscle [Source:MGI Symbol;Acc:MGI:101763]	-
ENSMUSG00000022228	554.74	622.46	573.09	695.35	651.89	787.43	583.43	711.56	-0.29	0.04	0.31	Zscan26	13	21442180	21453730	-	4366	protein_coding	zinc finger and SCAN domain containing 26 [Source:MGI Symbol;Acc:MGI:3531417]	zf-C2H2
ENSMUSG00000011831	1019.56	993.2	993.62	1043.03	1303.78	1320.16	1002.13	1222.32	-0.29	0.04	0.31	Evi5	5	107744795	107875107	-	8060	protein_coding	ecotropic viral integration site 5 [Source:MGI Symbol;Acc:MGI:104736]	-
ENSMUSG00000024423	1737.93	2076.97	1923.67	2417.36	2044.66	2538.85	1912.86	2333.62	-0.29	0.04	0.32	Impact	18	12972252	12992948	+	3432	protein_coding	impact, RWD domain protein [Source:MGI Symbol;Acc:MGI:1098233]	-
ENSMUSG00000034327	464.83	408.65	482.14	522.54	549.91	582.45	451.87	551.63	-0.29	0.04	0.32	Kctd9	14	67715937	67742310	+	4746	protein_coding	potassium channel tetramerisation domain containing 9 [Source:MGI Symbol;Acc:MGI:2145579]	-
ENSMUSG00000041135	570.92	601.39	504.63	743.41	652.89	648.41	558.98	681.57	-0.29	0.05	0.33	Ripk2	4	16122733	16163647	-	2816	protein_coding	receptor (TNFRSF)-interacting serine-threonine kinase 2 [Source:MGI Symbol;Acc:MGI:1891456]	-
ENSMUSG00000033813	867.62	1045.86	966.24	1309.92	1084.82	1115.19	959.9	1169.97	-0.29	0.05	0.33	Tcea1	1	4857814	4897909	+	3017	protein_coding	transcription elongation factor A (SII) 1 [Source:MGI Symbol;Acc:MGI:1196624]	-
ENSMUSG00000025016	6089.51	6803.87	6551.44	8051.75	7636.72	7951.41	6481.61	7879.96	-0.28	0	0.1	Tm9sf3	19	41210842	41264004	-	6144	protein_coding	transmembrane 9 superfamily member 3 [Source:MGI Symbol;Acc:MGI:1914262]	-
ENSMUSG00000040029	1217.36	1223.85	1175.52	1483.75	1466.75	1426.71	1205.58	1459.07	-0.28	0.01	0.12	Ipo8	6	148770683	148831467	-	15793	protein_coding	importin 8 [Source:MGI Symbol;Acc:MGI:2444611]	-
ENSMUSG00000010608	1685.79	1818.93	1865.97	2131.04	2083.65	2306.48	1790.23	2173.72	-0.28	0.01	0.16	Rbm25	12	83631236	83683123	+	17376	protein_coding	RNA binding motif protein 25 [Source:MGI Symbol;Acc:MGI:1914289]	-
ENSMUSG00000034210	1103.18	1093.25	1120.76	1372.29	1251.79	1407.43	1105.73	1343.84	-0.28	0.01	0.16	Efcab14	4	115737744	115777327	+	8201	protein_coding	EF-hand calcium binding domain 14 [Source:MGI Symbol;Acc:MGI:2442397]	-
ENSMUSG00000021068	989.89	916.31	973.08	1171.87	1099.82	1233.91	959.76	1168.53	-0.28	0.01	0.18	Nin	12	70011435	70113717	-	17005	protein_coding	ninein [Source:MGI Symbol;Acc:MGI:105108]	-
ENSMUSG00000030016	1375.6	1584.06	1487.5	1842.68	1700.71	1839.7	1482.39	1794.37	-0.28	0.02	0.2	Zfp638	6	83867109	83989550	+	15810	protein_coding	zinc finger protein 638 [Source:MGI Symbol;Acc:MGI:1203484]	-
ENSMUSG00000021585	2446.41	2934.3	2713.87	3142.37	3392.43	3279.6	2698.2	3271.47	-0.28	0.02	0.21	Cast	13	74692368	74808810	-	11470	protein_coding	calpastatin [Source:MGI Symbol;Acc:MGI:1098236]	-
ENSMUSG00000018846	1514.06	1664.1	1640.06	2106.5	1776.7	1980.75	1606.08	1954.65	-0.28	0.02	0.22	Pank3	11	35769484	35791285	+	7376	protein_coding	pantothenate kinase 3 [Source:MGI Symbol;Acc:MGI:2387464]	-
ENSMUSG00000031600	817.27	883.66	841.06	1015.42	964.84	1102	847.33	1027.42	-0.28	0.02	0.22	Vps37a	8	40511783	40551134	+	6379	protein_coding	vacuolar protein sorting 37A [Source:MGI Symbol;Acc:MGI:1261835]	-
ENSMUSG00000029647	816.37	835.21	890.93	1061.43	942.84	1089.82	847.5	1031.36	-0.28	0.02	0.23	Pan3	5	147430161	147548502	+	14955	protein_coding	PAN3 poly(A) specific ribonuclease subunit [Source:MGI Symbol;Acc:MGI:1919837]	-
ENSMUSG00000062937	984.5	956.33	877.24	1254.7	1091.82	1075.61	939.36	1140.71	-0.28	0.03	0.27	Mtap	4	89137122	89181081	+	3226	protein_coding	methylthioadenosine phosphorylase [Source:MGI Symbol;Acc:MGI:1914152]	-
ENSMUSG00000027864	1497.88	1355.51	1454.25	1691.34	1587.73	1953.35	1435.88	1744.14	-0.28	0.03	0.28	Ptgfrn	3	101040232	101110278	-	10464	protein_coding	prostaglandin F2 receptor negative regulator [Source:MGI Symbol;Acc:MGI:1277114]	-
ENSMUSG00000028180	942.24	897.35	953.52	1272.08	1031.83	1094.89	931.04	1132.93	-0.28	0.03	0.28	Zranb2	3	157534160	157548410	+	6759	protein_coding	zinc finger, RAN-binding domain containing 2 [Source:MGI Symbol;Acc:MGI:1858211]	-
ENSMUSG00000016409	441.45	488.7	507.57	574.69	600.9	566.22	479.24	580.6	-0.28	0.04	0.29	Nkap	X	37126795	37150746	+	4326	protein_coding	NFKB activating protein [Source:MGI Symbol;Acc:MGI:1914300]	-
ENSMUSG00000038212	1247.03	1514.54	1399.48	1817.11	1529.74	1705.76	1387.02	1684.21	-0.28	0.04	0.31	Mfsd14b	13	65064663	65112975	-	5531	protein_coding	major facilitator superfamily domain containing 14B [Source:MGI Symbol;Acc:MGI:1913881]	-
ENSMUSG00000027739	434.26	522.4	455.74	566.51	569.9	575.35	470.8	570.59	-0.28	0.04	0.32	Rab33b	3	51483920	51496232	+	3538	protein_coding	RAB33B, member RAS oncogene family [Source:MGI Symbol;Acc:MGI:1330805]	-
ENSMUSG00000020516	762.43	754.11	804.87	828.28	938.84	1055.32	773.8	940.82	-0.28	0.05	0.33	Rps6kb1	11	86498871	86544805	-	8658	protein_coding	ribosomal protein S6 kinase, polypeptide 1 [Source:MGI Symbol;Acc:MGI:1270849]	-
ENSMUSG00000068882	1466.41	1905.29	1599.96	2079.92	1991.67	1945.24	1657.22	2005.61	-0.28	0.05	0.33	Ssb	2	69861562	69871846	+	2160	protein_coding	Sjogren syndrome antigen B [Source:MGI Symbol;Acc:MGI:98423]	-
ENSMUSG00000027706	2609.15	2841.62	2744.19	3310.07	3297.45	3277.57	2731.65	3295.03	-0.27	0	0.1	Sec62	3	30792875	30821263	+	4343	protein_coding	SEC62 homolog (S. cerevisiae) [Source:MGI Symbol;Acc:MGI:1916526]	-
ENSMUSG00000032846	1044.74	1008.99	1013.18	1196.41	1257.79	1245.07	1022.3	1233.09	-0.27	0.01	0.15	Zswim6	13	107724617	107890064	-	5550	processed_transcript	zinc finger SWIM-type containing 6 [Source:MGI Symbol;Acc:MGI:1914513]	-
ENSMUSG00000031095	878.41	915.26	938.85	1064.5	1129.81	1108.08	910.84	1100.8	-0.27	0.01	0.17	Cul4b	X	38533274	38576196	-	3873	protein_coding	cullin 4B [Source:MGI Symbol;Acc:MGI:1919834]	-
ENSMUSG00000032320	2462.6	2563.56	2436.13	2859.12	2897.51	3260.32	2487.43	3005.65	-0.27	0.01	0.17	Rcn2	9	56041845	56061882	+	4745	protein_coding	reticulocalbin 2 [Source:MGI Symbol;Acc:MGI:1349765]	-
ENSMUSG00000032570	1794.58	2028.52	1797.51	2316.13	2218.63	2222.26	1873.54	2252.34	-0.27	0.02	0.19	Atp2c1	9	105403539	105527319	-	9694	protein_coding	ATPase, Ca++-sequestering [Source:MGI Symbol;Acc:MGI:1889008]	-
ENSMUSG00000026083	2566.89	2717.33	2662.04	3426.65	2913.51	3210.6	2648.76	3183.59	-0.27	0.02	0.21	Eif5b	1	37998010	38055579	+	9753	protein_coding	eukaryotic translation initiation factor 5B [Source:MGI Symbol;Acc:MGI:2441772]	-
ENSMUSG00000056050	1704.67	1510.33	1598.98	1868.24	1874.68	2047.72	1604.66	1930.22	-0.27	0.02	0.21	Mia3	1	183326725	183369553	-	4431	protein_coding	melanoma inhibitory activity 3 [Source:MGI Symbol;Acc:MGI:2443183]	-
ENSMUSG00000020074	1462.81	1623.03	1468.91	1739.4	1790.7	1960.46	1518.25	1830.18	-0.27	0.02	0.22	Ccar1	10	62743928	62792286	-	10562	protein_coding	cell division cycle and apoptosis regulator 1 [Source:MGI Symbol;Acc:MGI:1914750]	-
ENSMUSG00000023025	1375.6	1616.71	1603.87	1888.69	1812.7	1857.97	1532.06	1853.12	-0.27	0.02	0.22	Larp4	15	99970065	100016358	+	10843	protein_coding	La ribonucleoprotein domain family, member 4 [Source:MGI Symbol;Acc:MGI:2443114]	-
ENSMUSG00000056579	1471.8	1621.97	1599.96	1776.21	1814.69	2072.08	1564.58	1887.66	-0.27	0.03	0.25	Tug1	11	3639785	3649673	-	9734	antisense	taurine upregulated gene 1 [Source:MGI Symbol;Acc:MGI:2144114]	-
ENSMUSG00000021500	1568.01	1876.86	1616.59	2084.01	1945.67	2072.08	1687.15	2033.92	-0.27	0.03	0.27	Ddx46	13	55635027	55681256	+	7295	protein_coding	DEAD (Asp-Glu-Ala-Asp) box polypeptide 46 [Source:MGI Symbol;Acc:MGI:1920895]	-
ENSMUSG00000027708	706.68	819.41	747.17	917.25	869.85	959.93	757.76	915.68	-0.27	0.03	0.27	Dcun1d1	3	35892105	35937445	-	9023	protein_coding	DCN1, defective in cullin neddylation 1, domain containing 1 (S. cerevisiae) [Source:MGI Symbol;Acc:MGI:2150386]	-
ENSMUSG00000052707	1734.34	1790.49	1776.98	1930.62	2080.65	2400.85	1767.27	2137.37	-0.27	0.03	0.27	Tnrc6a	7	123123885	123195296	+	12706	protein_coding	trinucleotide repeat containing 6a [Source:MGI Symbol;Acc:MGI:2385292]	-
ENSMUSG00000013236	2842.91	2580.41	2543.71	3140.32	2922.51	3530.24	2655.68	3197.69	-0.27	0.03	0.28	Ptprs	17	56412426	56476483	-	14990	protein_coding	protein tyrosine phosphatase, receptor type, S [Source:MGI Symbol;Acc:MGI:97815]	-
ENSMUSG00000024943	779.51	937.37	832.25	1020.53	990.83	1059.38	849.71	1023.58	-0.27	0.04	0.29	Smc5	19	23206451	23273897	-	6788	protein_coding	structural maintenance of chromosomes 5 [Source:MGI Symbol;Acc:MGI:2385088]	-
ENSMUSG00000047036	1358.52	1565.1	1383.83	1647.37	1629.73	1908.7	1435.82	1728.6	-0.27	0.04	0.31	Zfp445	9	122844529	122866006	-	7409	protein_coding	zinc finger protein 445 [Source:MGI Symbol;Acc:MGI:2143340]	zf-C2H2
ENSMUSG00000049550	3127.02	3286.08	2988.68	3274.28	3915.34	4164.45	3133.93	3784.69	-0.27	0.04	0.32	Clip1	5	123577795	123684618	-	12388	protein_coding	CAP-GLY domain containing linker protein 1 [Source:MGI Symbol;Acc:MGI:1928401]	-
ENSMUSG00000028382	3135.11	3585.2	3779.86	4629.19	3838.35	4205.04	3500.06	4224.19	-0.27	0.04	0.32	Ptbp3	4	59471868	59549364	-	7480	protein_coding	polypyrimidine tract binding protein 3 [Source:MGI Symbol;Acc:MGI:1923334]	-
ENSMUSG00000026585	899.99	928.95	811.72	955.08	1075.82	1162.88	880.22	1064.59	-0.27	0.05	0.33	Kifap3	1	163779583	163917109	+	4012	protein_coding	kinesin-associated protein 3 [Source:MGI Symbol;Acc:MGI:107566]	-
ENSMUSG00000026234	4153.78	4285.59	4208.22	5339.88	4904.18	4862.58	4215.86	5035.55	-0.26	0.01	0.14	Ncl	1	86344719	86359400	-	10188	protein_coding	nucleolin [Source:MGI Symbol;Acc:MGI:97286]	-
ENSMUSG00000030232	1277.6	1219.64	1273.32	1433.65	1502.75	1569.79	1256.85	1502.06	-0.26	0.02	0.19	Aebp2	6	140622663	140678472	+	9851	protein_coding	AE binding protein 2 [Source:MGI Symbol;Acc:MGI:1338038]	zf-C2H2
ENSMUSG00000033499	2144.32	2322.37	2287.48	2755.84	2520.58	2800.65	2251.39	2692.35	-0.26	0.02	0.19	Larp4b	13	9093881	9174451	+	8464	protein_coding	La ribonucleoprotein domain family, member 4B [Source:MGI Symbol;Acc:MGI:106330]	-
ENSMUSG00000032393	2539.02	2679.42	2430.26	3021.71	2893.51	3242.06	2549.57	3052.43	-0.26	0.02	0.2	Dpp8	9	65032414	65082651	+	13707	protein_coding	dipeptidylpeptidase 8 [Source:MGI Symbol;Acc:MGI:1921638]	-
ENSMUSG00000026393	1808.96	2155.96	1942.25	2441.91	2339.61	2314.6	1969.06	2365.37	-0.26	0.02	0.24	Nek7	1	138482875	138620141	-	7376	protein_coding	NIMA (never in mitosis gene a)-related expressed kinase 7 [Source:MGI Symbol;Acc:MGI:1890645]	-
ENSMUSG00000018160	931.45	868.91	937.88	1043.03	1081.82	1153.75	912.75	1092.86	-0.26	0.02	0.24	Med1	11	98152154	98193293	-	8753	protein_coding	mediator complex subunit 1 [Source:MGI Symbol;Acc:MGI:1100846]	-
ENSMUSG00000030704	1968.1	1994.82	2030.27	2144.34	2558.57	2491.16	1997.73	2398.02	-0.26	0.03	0.25	Rab6a	7	100607410	100641268	+	3728	protein_coding	RAB6A, member RAS oncogene family [Source:MGI Symbol;Acc:MGI:894313]	-
ENSMUSG00000033400	1594.98	1815.77	1535.42	1980.73	1936.67	2005.1	1648.72	1974.17	-0.26	0.03	0.25	Agl	3	116739999	116808166	-	14023	protein_coding	amylo-1,6-glucosidase, 4-alpha-glucanotransferase [Source:MGI Symbol;Acc:MGI:1924809]	-
ENSMUSG00000020859	4321.91	3786.36	3939.27	4519.78	4685.21	5234.99	4015.85	4813.33	-0.26	0.03	0.26	Spag9	11	93996091	94126085	+	11209	protein_coding	sperm associated antigen 9 [Source:MGI Symbol;Acc:MGI:1918084]	-
ENSMUSG00000020687	1373.8	1259.66	1340.8	1453.08	1730.71	1589.07	1324.76	1590.95	-0.26	0.03	0.28	Cdc27	11	104502745	104550620	-	6248	protein_coding	cell division cycle 27 [Source:MGI Symbol;Acc:MGI:102685]	-
ENSMUSG00000045210	1399.88	1659.89	1554.98	1822.23	1765.7	1930.01	1538.25	1839.31	-0.26	0.03	0.28	Vcpip1	1	9718622	9748382	-	9749	protein_coding	valosin containing protein (p97)/p47 complex interacting protein 1 [Source:MGI Symbol;Acc:MGI:1917925]	-
ENSMUSG00000048578	6853.74	6592.17	6365.62	8944.45	7266.78	7548.57	6603.84	7919.93	-0.26	0.03	0.29	Mlec	5	115142981	115158179	-	6007	protein_coding	malectin [Source:MGI Symbol;Acc:MGI:1924015]	-
ENSMUSG00000032407	1136.45	1370.25	1203.88	1451.03	1458.75	1541.37	1236.86	1483.72	-0.26	0.04	0.29	U2surp	9	95456898	95511996	-	14642	protein_coding	U2 snRNP-associated SURP domain containing [Source:MGI Symbol;Acc:MGI:1915208]	-
ENSMUSG00000020029	3082.97	3752.66	3282.08	3796.82	4162.3	4150.24	3372.57	4036.45	-0.26	0.04	0.3	Nudt4	10	95547007	95564146	-	3210	protein_coding	nudix (nucleoside diphosphate linked moiety X)-type motif 4 [Source:MGI Symbol;Acc:MGI:1918457]	-
ENSMUSG00000026319	723.76	779.39	673.82	885.55	825.86	897.02	725.66	869.48	-0.26	0.04	0.3	Relch	1	105663861	105755191	+	9500	protein_coding	RAB11 binding and LisH domain, coiled-coil and HEAT repeat containing [Source:MGI Symbol;Acc:MGI:1922832]	-
ENSMUSG00000105987	1894.38	1803.13	1737.86	2391.8	2156.64	1950.31	1811.79	2166.25	-0.26	0.04	0.31	AI506816	5	23698296	23712667	-	4479	processed_transcript	expressed sequence AI506816 [Source:MGI Symbol;Acc:MGI:2140929]	-
ENSMUSG00000064127	965.62	883.66	938.85	1011.33	1118.81	1208.54	929.38	1112.89	-0.26	0.04	0.32	Med14	X	12675369	12762073	-	8763	protein_coding	mediator complex subunit 14 [Source:MGI Symbol;Acc:MGI:1349442]	-
ENSMUSG00000027162	1283.9	1447.14	1501.19	1837.57	1584.73	1647.92	1410.74	1690.07	-0.26	0.04	0.32	Lin7c	2	109890853	109901003	+	4521	protein_coding	lin-7 homolog C (C. elegans) [Source:MGI Symbol;Acc:MGI:1330839]	-
ENSMUSG00000031928	414.48	391.8	394.12	489.81	485.92	463.73	400.13	479.82	-0.26	0.04	0.32	Mre11a	9	14784654	14837123	+	5927	protein_coding	MRE11A homolog A, double strand break repair nuclease [Source:MGI Symbol;Acc:MGI:1100512]	-
ENSMUSG00000033623	1454.72	1310.22	1332.98	1474.55	1640.72	1791	1365.97	1635.42	-0.26	0.04	0.32	Pcgf3	5	108461232	108506976	+	9544	protein_coding	polycomb group ring finger 3 [Source:MGI Symbol;Acc:MGI:1916837]	-
ENSMUSG00000021669	2087.68	1838.94	1856.19	2280.34	2096.65	2565.23	1927.6	2314.07	-0.26	0.05	0.33	Col4a3bp	13	96542618	96640167	+	8236	protein_coding	collagen, type IV, alpha 3 (Goodpasture antigen) binding protein [Source:MGI Symbol;Acc:MGI:1915268]	-
ENSMUSG00000079509	840.65	896.3	956.46	1036.89	1009.83	1182.16	897.8	1076.29	-0.26	0.05	0.33	Zfx	X	94074631	94123702	-	7755	protein_coding	zinc finger protein X-linked [Source:MGI Symbol;Acc:MGI:99211]	zf-C2H2
ENSMUSG00000027589	590.7	704.61	626.88	754.66	781.87	764.09	640.73	766.87	-0.26	0.05	0.33	Pcmtd2	2	181837854	181857461	+	4183	protein_coding	protein-L-isoaspartate (D-aspartate) O-methyltransferase domain containing 2 [Source:MGI Symbol;Acc:MGI:1923927]	-
ENSMUSG00000032601	1705.57	1703.07	1459.13	2111.62	1780.7	1953.35	1622.59	1948.56	-0.26	0.05	0.33	Prkar2a	9	108689314	108750436	+	6378	protein_coding	protein kinase, cAMP dependent regulatory, type II alpha [Source:MGI Symbol;Acc:MGI:108025]	-
ENSMUSG00000051344	1787.38	1802.08	1469.89	2104.46	2014.66	1940.16	1686.45	2019.76	-0.26	0.05	0.33	Plekhm3	1	64785983	64956824	-	10921	protein_coding	pleckstrin homology domain containing, family M, member 3 [Source:MGI Symbol;Acc:MGI:2443627]	-
ENSMUSG00000031176	1954.61	2212.84	1991.15	2737.43	2234.62	2388.67	2052.87	2453.58	-0.26	0.05	0.34	Dynlt3	X	9654267	9663003	-	2576	protein_coding	dynein light chain Tctex-type 3 [Source:MGI Symbol;Acc:MGI:1914367]	-
ENSMUSG00000006005	4018.02	3950.67	3764.22	4502.39	4471.25	4950.86	3910.97	4641.5	-0.25	0.02	0.19	Tpr	1	150392838	150449935	+	10496	protein_coding	translocated promoter region, nuclear basket protein [Source:MGI Symbol;Acc:MGI:1922066]	-
ENSMUSG00000056537	1316.26	1396.58	1387.74	1581.92	1563.74	1723.01	1366.86	1622.89	-0.25	0.02	0.23	Rlim	X	103957163	103981284	-	8917	protein_coding	ring finger protein, LIM domain interacting [Source:MGI Symbol;Acc:MGI:1342291]	-
ENSMUSG00000017548	1092.39	1141.7	1144.23	1306.85	1414.76	1287.69	1126.11	1336.43	-0.25	0.02	0.24	Suz12	11	79993106	80034123	+	4945	protein_coding	SUZ12 polycomb repressive complex 2 subunit [Source:MGI Symbol;Acc:MGI:1261758]	-
ENSMUSG00000061665	1049.23	1182.78	1096.31	1293.56	1327.78	1332.34	1109.44	1317.89	-0.25	0.02	0.25	Cd2ap	17	42792951	42876665	-	15864	protein_coding	CD2-associated protein [Source:MGI Symbol;Acc:MGI:1330281]	-
ENSMUSG00000019978	2955.3	2773.16	2764.73	3114.76	3354.44	3598.23	2831.06	3355.81	-0.25	0.03	0.25	Epb41l2	10	25359798	25523519	+	11843	protein_coding	erythrocyte membrane protein band 4.1 like 2 [Source:MGI Symbol;Acc:MGI:103009]	-
ENSMUSG00000000804	1016.87	1007.94	984.82	1112.56	1206.8	1250.15	1003.21	1189.83	-0.25	0.03	0.27	Usp32	11	84984442	85140161	-	7680	protein_coding	ubiquitin specific peptidase 32 [Source:MGI Symbol;Acc:MGI:2144475]	-
ENSMUSG00000036990	1283.9	1452.4	1335.91	1623.85	1523.74	1707.79	1357.4	1618.46	-0.25	0.03	0.27	Otud4	8	79639618	79677724	+	8096	protein_coding	OTU domain containing 4 [Source:MGI Symbol;Acc:MGI:1098801]	-
ENSMUSG00000022533	2947.21	3057.53	3225.35	3342.79	3696.38	3954.4	3076.7	3664.52	-0.25	0.03	0.27	Atp13a3	16	30312423	30405975	-	9938	protein_coding	ATPase type 13A3 [Source:MGI Symbol;Acc:MGI:2685387]	-
ENSMUSG00000031314	1187.69	1169.09	1146.18	1276.17	1425.76	1453.09	1167.65	1385.01	-0.25	0.03	0.27	Taf1	X	101532734	101601789	+	8558	protein_coding	TATA-box binding protein associated factor 1 [Source:MGI Symbol;Acc:MGI:1336878]	-
ENSMUSG00000040339	1167.01	1350.24	1187.26	1451.03	1457.75	1498.75	1234.84	1469.18	-0.25	0.03	0.28	Fam102b	3	108970997	109027607	-	5702	protein_coding	family with sequence similarity 102, member B [Source:MGI Symbol;Acc:MGI:3036259]	-
ENSMUSG00000037533	833.45	928.95	849.86	1015.42	1059.82	1022.85	870.75	1032.69	-0.25	0.03	0.28	Rapgef6	11	54522847	54699285	+	13049	protein_coding	Rap guanine nucleotide exchange factor (GEF) 6 [Source:MGI Symbol;Acc:MGI:2384761]	-
ENSMUSG00000040151	1167.91	1304.95	1163.79	1505.23	1418.76	1388.15	1212.22	1437.38	-0.25	0.03	0.28	Hs2st1	3	144429706	144570181	-	8209	protein_coding	heparan sulfate 2-O-sulfotransferase 1 [Source:MGI Symbol;Acc:MGI:1346049]	-
ENSMUSG00000004356	1184.1	1002.68	1130.54	1324.23	1262.79	1371.91	1105.77	1319.64	-0.25	0.04	0.3	Utp20	10	88746607	88826804	-	10199	protein_coding	UTP20 small subunit processome component [Source:MGI Symbol;Acc:MGI:1917933]	-
ENSMUSG00000049800	816.37	788.87	825.41	923.38	921.84	1037.05	810.22	960.76	-0.25	0.04	0.31	Sertad2	11	20543253	20653021	+	6352	protein_coding	SERTA domain containing 2 [Source:MGI Symbol;Acc:MGI:1931026]	-
ENSMUSG00000060090	953.93	1115.37	1124.67	1221.98	1296.78	1290.74	1064.66	1269.83	-0.25	0.04	0.31	Rp2	X	20364481	20405653	+	5141	protein_coding	retinitis pigmentosa 2 homolog [Source:MGI Symbol;Acc:MGI:1277953]	-
ENSMUSG00000004798	1896.17	1901.08	1829.79	2184.22	2163.64	2304.45	1875.68	2217.43	-0.24	0.01	0.18	Ulk2	11	61775649	61855073	-	5977	protein_coding	unc-51 like kinase 2 [Source:MGI Symbol;Acc:MGI:1352758]	-
ENSMUSG00000021709	3799.54	4091.8	3928.52	4506.48	4544.24	4914.33	3939.95	4655.02	-0.24	0.02	0.19	Erbin	13	103818787	103920514	-	7939	protein_coding	Erbb2 interacting protein [Source:MGI Symbol;Acc:MGI:1890169]	-
ENSMUSG00000025809	21828	19926.1	21302.2	23327	25582.7	25796.4	21018.8	24902	-0.24	0.02	0.2	Itgb1	8	128685654	128733200	+	4081	protein_coding	integrin beta 1 (fibronectin receptor beta) [Source:MGI Symbol;Acc:MGI:96610]	-
ENSMUSG00000021111	3572.97	3690.52	3698.69	4613.85	4172.3	4153.28	3654.06	4313.15	-0.24	0.02	0.21	Papola	12	105784694	105838944	+	6595	protein_coding	poly (A) polymerase alpha [Source:MGI Symbol;Acc:MGI:109301]	-
ENSMUSG00000033953	1908.76	1804.18	2025.38	2302.84	2215.63	2257.77	1912.77	2258.75	-0.24	0.02	0.23	Ppp3r1	11	17159263	17200375	+	3228	protein_coding	protein phosphatase 3, regulatory subunit B, alpha isoform (calcineurin B, type I) [Source:MGI Symbol;Acc:MGI:107172]	-
ENSMUSG00000062078	3885.85	3942.24	4328.51	4748.83	4548.24	5104.09	4052.2	4800.38	-0.24	0.03	0.25	Qk	17	10202601	10319854	-	14242	protein_coding	quaking [Source:MGI Symbol;Acc:MGI:97837]	-
ENSMUSG00000035992	1572.5	1716.77	1630.28	2036.97	1805.7	1952.34	1639.85	1931.67	-0.24	0.03	0.28	Fnip1	11	54438199	54518235	+	7119	protein_coding	folliculin interacting protein 1 [Source:MGI Symbol;Acc:MGI:2444668]	-
ENSMUSG00000037608	1959.11	2290.78	2265.96	2526.78	2551.57	2630.18	2171.95	2569.51	-0.24	0.03	0.29	Bclaf1	10	20312469	20344613	+	15301	protein_coding	BCL2-associated transcription factor 1 [Source:MGI Symbol;Acc:MGI:1917580]	-
ENSMUSG00000020326	7072.21	7100.88	7347.51	9426.09	7764.69	8276.13	7173.53	8488.97	-0.24	0.04	0.3	Ccng1	11	40748552	40755311	-	3512	protein_coding	cyclin G1 [Source:MGI Symbol;Acc:MGI:102890]	-
ENSMUSG00000039100	1950.12	2145.43	2078.19	2300.79	2320.61	2684.97	2057.91	2435.46	-0.24	0.04	0.32	March6	15	31455891	31531053	-	9174	protein_coding	membrane-associated ring finger (C3HC4) 6 [Source:MGI Symbol;Acc:MGI:2442773]	-
ENSMUSG00000025531	626.66	653	685.56	781.25	755.87	776.27	655.07	771.13	-0.24	0.04	0.32	Chm	X	113040593	113185517	-	6780	protein_coding	choroidermia (RAB escort protein 1) [Source:MGI Symbol;Acc:MGI:892979]	-
ENSMUSG00000035933	615.87	662.48	632.75	714.78	757.87	776.27	637.03	749.64	-0.24	0.05	0.34	Cog5	12	31654869	31937630	+	6298	protein_coding	component of oligomeric golgi complex 5 [Source:MGI Symbol;Acc:MGI:2145130]	-
ENSMUSG00000019818	2705.35	2821.6	2865.46	3140.32	3335.44	3377.02	2797.47	3284.26	-0.23	0.02	0.2	Cd164	10	41519414	41531048	+	4449	protein_coding	CD164 antigen [Source:MGI Symbol;Acc:MGI:1859568]	-
ENSMUSG00000057561	1863.81	1939	1852.28	2298.75	2164.64	2171.52	1885.03	2211.63	-0.23	0.02	0.21	Eif1a	18	46597704	46610225	+	2879	protein_coding	eukaryotic translation initiation factor 1A [Source:MGI Symbol;Acc:MGI:95298]	-
ENSMUSG00000070923	1866.5	1963.22	1977.46	2340.67	2162.64	2296.33	1935.73	2266.55	-0.23	0.02	0.24	Klhl9	4	88718292	88722465	-	4174	protein_coding	kelch-like 9 [Source:MGI Symbol;Acc:MGI:2180122]	-
ENSMUSG00000037470	4040.49	4175	3830.72	5015.73	4392.26	4695.15	4015.41	4701.05	-0.23	0.03	0.29	Uggt1	1	36140027	36244720	-	12853	protein_coding	UDP-glucose glycoprotein glucosyltransferase 1 [Source:MGI Symbol;Acc:MGI:2443162]	-
ENSMUSG00000040268	1023.16	964.76	1036.65	1129.94	1202.8	1207.53	1008.19	1180.09	-0.23	0.04	0.3	Plekha1	7	130865756	130913312	+	8527	protein_coding	pleckstrin homology domain containing, family A (phosphoinositide binding specific) member 1 [Source:MGI Symbol;Acc:MGI:2442213]	-
ENSMUSG00000016487	5830.58	5536.83	5730.92	5998.42	7013.82	7025.98	5699.44	6679.41	-0.23	0.04	0.32	Ppfibp1	6	146888487	147032025	+	11135	protein_coding	PTPRF interacting protein, binding protein 1 (liprin beta 1) [Source:MGI Symbol;Acc:MGI:1914783]	-
ENSMUSG00000026878	3706.93	4198.18	4031.2	5017.77	4273.28	4754	3978.77	4681.69	-0.23	0.05	0.34	Rab14	2	35180205	35201120	-	13589	protein_coding	RAB14, member RAS oncogene family [Source:MGI Symbol;Acc:MGI:1915615]	-
ENSMUSG00000036499	2293.57	2689.95	2626.83	3010.46	3077.48	2837.18	2536.78	2975.04	-0.23	0.05	0.34	Eea1	10	95940650	96045518	+	9592	protein_coding	early endosome antigen 1 [Source:MGI Symbol;Acc:MGI:2442192]	-
ENSMUSG00000031565	2270.19	2134.9	1963.77	2643.35	2404.6	2412.01	2122.95	2486.65	-0.23	0.05	0.34	Fgfr1	8	25513654	25575718	+	9875	protein_coding	fibroblast growth factor receptor 1 [Source:MGI Symbol;Acc:MGI:95522]	-
ENSMUSG00000026775	2193.77	2276.03	2260.09	2729.25	2526.58	2558.13	2243.3	2604.65	-0.22	0.03	0.26	Yme1l1	2	23156369	23199260	+	8009	protein_coding	YME1-like 1 (S. cerevisiae) [Source:MGI Symbol;Acc:MGI:1351651]	-
ENSMUSG00000033684	3482.16	3350.33	3257.63	4207.89	3821.36	3756.53	3363.37	3928.59	-0.22	0.03	0.28	Qsox1	1	155776029	155812889	-	8291	protein_coding	quiescin Q6 sulfhydryl oxidase 1 [Source:MGI Symbol;Acc:MGI:1330818]	-
ENSMUSG00000095115	4165.47	4381.44	4110.42	5187.52	4561.23	4976.23	4219.11	4908.33	-0.22	0.04	0.3	Itpripl2	7	118485111	118491975	-	6865	protein_coding	inositol 1,4,5-triphosphate receptor interacting protein-like 2 [Source:MGI Symbol;Acc:MGI:2442416]	-
ENSMUSG00000036333	4050.38	3662.08	3673.26	4301.97	4294.28	4645.43	3795.24	4413.89	-0.22	0.04	0.3	Kidins220	12	24974925	25063152	+	8669	protein_coding	kinase D-interacting substrate 220 [Source:MGI Symbol;Acc:MGI:1924730]	-
ENSMUSG00000022811	1329.75	1296.53	1309.51	1420.36	1566.74	1589.07	1311.93	1525.39	-0.22	0.05	0.33	Zfp148	16	33380836	33504363	+	10383	protein_coding	zinc finger protein 148 [Source:MGI Symbol;Acc:MGI:1332234]	zf-C2H2
ENSMUSG00000022892	21804.6	21002.5	19859.7	25034.7	23264.1	24424.5	20888.9	24241.1	-0.21	0.03	0.25	App	16	84949685	85173766	-	12996	protein_coding	amyloid beta (A4) precursor protein [Source:MGI Symbol;Acc:MGI:88059]	-
ENSMUSG00000003316	6973.31	6462.62	6881.99	7559.89	7740.7	8177.7	6772.64	7826.1	-0.21	0.03	0.27	Glg1	8	111154421	111259216	-	7090	protein_coding	golgi apparatus protein 1 [Source:MGI Symbol;Acc:MGI:104967]	-
ENSMUSG00000043019	1880.89	1975.86	1913.89	2232.28	2265.62	2163.4	1923.55	2220.43	-0.21	0.03	0.27	Edem3	1	151755371	151822051	+	6381	protein_coding	ER degradation enhancer, mannosidase alpha-like 3 [Source:MGI Symbol;Acc:MGI:1914217]	-
ENSMUSG00000032481	1467.31	1466.1	1413.17	1767.01	1677.72	1580.95	1448.86	1675.22	-0.21	0.05	0.34	Smarcc1	9	110117708	110240178	+	7832	protein_coding	SWI/SNF related, matrix associated, actin dependent regulator of chromatin, subfamily c, member 1 [Source:MGI Symbol;Acc:MGI:1203524]	MYB
ENSMUSG00000032097	5098.72	5067.09	5071.77	5719.26	5782.03	5990.96	5079.19	5830.75	-0.2	0.02	0.23	Ddx6	9	44604892	44640731	+	8035	protein_coding	DEAD (Asp-Glu-Ala-Asp) box polypeptide 6 [Source:MGI Symbol;Acc:MGI:104976]	-
ENSMUSG00000000605	1655.22	1694.65	1616.59	1915.28	1839.69	1966.54	1655.48	1907.17	-0.2	0.04	0.31	Clcn4	7	7282309	7300851	-	8575	protein_coding	chloride channel, voltage-sensitive 4 [Source:MGI Symbol;Acc:MGI:104571]	-
ENSMUSG00000000078	3450.69	3518.84	3421.93	4091.32	3736.37	4096.46	3463.82	3974.72	-0.2	0.04	0.32	Klf6	13	5861482	5870394	+	4391	protein_coding	Kruppel-like factor 6 [Source:MGI Symbol;Acc:MGI:1346318]	zf-C2H2
ENSMUSG00000042410	1844.03	1901.08	1952.03	2284.43	2096.65	2174.56	1899.05	2185.21	-0.2	0.05	0.33	Agps	2	75832177	75931350	+	9421	protein_coding	alkylglycerone phosphate synthase [Source:MGI Symbol;Acc:MGI:2443065]	-
ENSMUSG00000029202	2491.37	2669.94	2564.24	2942.97	2964.5	2892.99	2575.18	2933.49	-0.19	0.05	0.33	Pds5a	5	65605721	65698273	-	19335	protein_coding	PDS5 cohesin associated factor A [Source:MGI Symbol;Acc:MGI:1918771]	-
ENSMUSG00000022136	3090.16	3028.04	3049.32	3483.91	3454.42	3465.3	3055.84	3467.88	-0.18	0.04	0.3	Dnajc3	14	118937976	118981697	+	5141	protein_coding	DnaJ heat shock protein family (Hsp40) member C3 [Source:MGI Symbol;Acc:MGI:107373]	-
ENSMUSG00000032312	2819.54	2773.16	2882.08	2521.67	2418.59	2493.19	2824.92	2477.82	0.19	0.04	0.31	Csk	9	57626646	57653631	-	3737	protein_coding	c-src tyrosine kinase [Source:MGI Symbol;Acc:MGI:88537]	-
ENSMUSG00000036181	3427.32	3557.81	3689.89	3111.69	3089.48	3086.8	3558.34	3095.99	0.2	0.03	0.27	Hist1h1c	13	23738808	23740367	+	1560	protein_coding	histone cluster 1, H1c [Source:MGI Symbol;Acc:MGI:1931526]	-
ENSMUSG00000031622	1772.1	1776.8	1774.04	1595.22	1501.75	1524.12	1774.31	1540.36	0.2	0.04	0.3	Sin3b	8	72723285	72758201	+	7354	protein_coding	transcriptional regulator, SIN3B (yeast) [Source:MGI Symbol;Acc:MGI:107158]	-
ENSMUSG00000018507	2814.14	2932.19	2664.97	2452.13	2402.6	2420.13	2803.77	2424.95	0.21	0.03	0.28	Trpv2	11	62574486	62600515	+	4485	protein_coding	transient receptor potential cation channel, subfamily V, member 2 [Source:MGI Symbol;Acc:MGI:1341836]	-
ENSMUSG00000027293	5802.7	5767.49	6235.55	5326.59	5172.13	4927.52	5935.25	5142.08	0.21	0.03	0.29	Ehd4	2	120089175	120154606	-	4007	protein_coding	EH-domain containing 4 [Source:MGI Symbol;Acc:MGI:1919619]	-
ENSMUSG00000052310	4218.51	4539.42	4415.55	3585.14	3966.33	3869.16	4391.16	3806.88	0.21	0.04	0.32	Slc39a1	3	90248172	90253612	+	2364	protein_coding	solute carrier family 39 (zinc transporter), member 1 [Source:MGI Symbol;Acc:MGI:1353474]	-
ENSMUSG00000051695	5060.06	5289.32	4941.69	4672.14	4433.25	4158.36	5097.03	4421.25	0.21	0.04	0.33	Pcbp1	6	86524492	86526321	-	1830	protein_coding	poly(rC) binding protein 1 [Source:MGI Symbol;Acc:MGI:1345635]	-
ENSMUSG00000042572	2614.54	2642.55	2779.4	2407.14	2384.6	2141.08	2678.83	2310.94	0.21	0.05	0.34	Ube2q1	3	89773616	89784000	+	6197	protein_coding	ubiquitin-conjugating enzyme E2Q family member 1 [Source:MGI Symbol;Acc:MGI:1917343]	-
ENSMUSG00000013787	4085.45	4002.27	4055.65	3538.11	3513.41	3340.49	4047.79	3464	0.22	0.01	0.18	Ehmt2	17	34898469	34914052	+	5489	protein_coding	euchromatic histone lysine N-methyltransferase 2 [Source:MGI Symbol;Acc:MGI:2148922]	-
ENSMUSG00000042406	3427.32	3474.61	3311.41	2805.94	3043.49	2888.93	3404.45	2912.79	0.22	0.02	0.22	Atf4	15	80255184	80257541	+	2358	protein_coding	activating transcription factor 4 [Source:MGI Symbol;Acc:MGI:88096]	TF_bZIP
ENSMUSG00000038976	5620.19	5177.68	5689.84	4691.57	4696.21	4813.87	5495.9	4733.88	0.22	0.02	0.25	Ppp1r9b	11	94991035	95006899	+	5083	protein_coding	protein phosphatase 1, regulatory subunit 9B [Source:MGI Symbol;Acc:MGI:2387581]	-
ENSMUSG00000025290	6591.2	6898.66	6869.28	6196.8	5783.03	5473.45	6786.38	5817.76	0.22	0.03	0.26	Rps24	14	24487125	24496959	+	6256	protein_coding	ribosomal protein S24 [Source:MGI Symbol;Acc:MGI:98147]	-
ENSMUSG00000061032	3190.86	3099.66	3030.74	2642.33	2832.52	2537.84	3107.08	2670.9	0.22	0.03	0.28	Rrp1	10	78400384	78413043	-	3337	protein_coding	ribosomal RNA processing 1 homolog (S. cerevisiae) [Source:MGI Symbol;Acc:MGI:1203500]	-
ENSMUSG00000017715	2168.6	2301.31	2074.28	1813.02	1983.67	1811.29	2181.39	1869.33	0.22	0.04	0.32	Pgs1	11	117986292	118024011	+	5333	protein_coding	phosphatidylglycerophosphate synthase 1 [Source:MGI Symbol;Acc:MGI:1921701]	-
ENSMUSG00000043716	9460.19	9275.8	9931.31	8953.66	7934.67	7666.28	9555.77	8184.87	0.22	0.04	0.32	Rpl7	1	16101295	16104662	-	2687	protein_coding	ribosomal protein L7 [Source:MGI Symbol;Acc:MGI:98073]	-
ENSMUSG00000028936	3027.22	3167.06	3027.8	2733.34	2644.56	2468.84	3074.03	2615.58	0.23	0.02	0.22	Rpl22	4	152325742	152334071	+	2911	protein_coding	ribosomal protein L22 [Source:MGI Symbol;Acc:MGI:99262]	-
ENSMUSG00000002332	1494.28	1418.7	1434.69	1280.26	1224.79	1202.45	1449.22	1235.84	0.23	0.03	0.25	Dhrs1	14	55739020	55745690	-	2760	protein_coding	dehydrogenase/reductase (SDR family) member 1 [Source:MGI Symbol;Acc:MGI:1196314]	-
ENSMUSG00000013593	2937.32	2979.59	2896.75	2687.32	2472.58	2378.52	2937.89	2512.81	0.23	0.03	0.27	Ndufs2	1	171234853	171251388	-	2313	protein_coding	NADH:ubiquinone oxidoreductase core subunit S2 [Source:MGI Symbol;Acc:MGI:2385112]	-
ENSMUSG00000066026	4415.41	4184.48	4780.33	3855.1	3874.35	3702.75	4460.08	3810.73	0.23	0.03	0.27	Dhrs3	4	144892827	144928209	+	2927	protein_coding	dehydrogenase/reductase (SDR family) member 3 [Source:MGI Symbol;Acc:MGI:1315215]	-
ENSMUSG00000056305	979.11	998.46	979.93	842.6	837.86	847.3	985.83	842.59	0.23	0.03	0.28	Usp39	6	72318678	72345184	-	2445	protein_coding	ubiquitin specific peptidase 39 [Source:MGI Symbol;Acc:MGI:107622]	-
ENSMUSG00000005625	1982.49	1977.97	1935.41	1806.89	1650.72	1553.55	1965.29	1670.39	0.23	0.04	0.29	Psmd4	3	95032694	95042614	-	2808	protein_coding	proteasome (prosome, macropain) 26S subunit, non-ATPase, 4 [Source:MGI Symbol;Acc:MGI:1201670]	-
ENSMUSG00000024767	1670.5	1630.4	1750.57	1531.82	1418.76	1359.74	1683.82	1436.77	0.23	0.04	0.3	Otub1	19	7198202	7206316	-	2545	protein_coding	OTU domain, ubiquitin aldehyde binding 1 [Source:MGI Symbol;Acc:MGI:2147616]	-
ENSMUSG00000030603	1744.23	1666.21	1694.83	1561.47	1439.76	1364.81	1701.75	1455.35	0.23	0.04	0.32	Psmc4	7	28041707	28050101	-	2163	protein_coding	proteasome (prosome, macropain) 26S subunit, ATPase, 4 [Source:MGI Symbol;Acc:MGI:1346093]	-
ENSMUSG00000025511	2460.8	2734.19	2457.64	2275.23	2217.63	2023.37	2550.88	2172.07	0.23	0.04	0.32	Tspan4	7	141475240	141493427	+	2178	protein_coding	tetraspanin 4 [Source:MGI Symbol;Acc:MGI:1928097]	-
ENSMUSG00000035208	1605.77	1722.03	1717.32	1543.06	1358.77	1398.3	1681.71	1433.38	0.23	0.04	0.32	Slfn8	11	83002158	83020810	-	4091	protein_coding	schlafen 8 [Source:MGI Symbol;Acc:MGI:2672859]	-
ENSMUSG00000021497	1334.24	1420.81	1320.26	1209.71	1187.8	1076.63	1358.44	1158.04	0.23	0.04	0.32	Txndc15	13	55714650	55726227	+	4386	protein_coding	thioredoxin domain containing 15 [Source:MGI Symbol;Acc:MGI:1916922]	-
ENSMUSG00000024197	1818.85	1810.5	1795.56	1682.13	1510.75	1439.9	1808.3	1544.26	0.23	0.05	0.33	Plin3	17	56277476	56292873	-	3786	protein_coding	perilipin 3 [Source:MGI Symbol;Acc:MGI:1914155]	-
ENSMUSG00000013858	2897.76	2846.88	2574.02	2511.44	2377.6	2198.92	2772.89	2362.65	0.23	0.05	0.33	Tmem259	10	79974948	79984330	-	4663	protein_coding	transmembrane protein 259 [Source:MGI Symbol;Acc:MGI:2177957]	-
ENSMUSG00000031221	868.52	893.14	958.41	784.31	783.87	751.91	906.69	773.37	0.23	0.05	0.33	Igbp1	X	100494291	100516125	+	5717	protein_coding	immunoglobulin (CD79A) binding protein 1 [Source:MGI Symbol;Acc:MGI:1346500]	-
ENSMUSG00000018574	1082.5	1122.74	997.53	934.63	918.85	876.73	1067.59	910.07	0.23	0.05	0.34	Acadvl	11	70010183	70015411	-	2686	protein_coding	acyl-Coenzyme A dehydrogenase, very long chain [Source:MGI Symbol;Acc:MGI:895149]	-
ENSMUSG00000003420	2375.39	2613.06	2286.5	1950.05	2216.63	2023.37	2424.98	2063.35	0.23	0.05	0.34	Fcgrt	7	45092990	45103851	-	2102	protein_coding	Fc receptor, IgG, alpha chain transporter [Source:MGI Symbol;Acc:MGI:103017]	-
ENSMUSG00000036686	993.49	960.55	888.98	783.29	827.86	813.81	947.67	808.32	0.23	0.05	0.34	Cc2d1a	8	84132828	84147936	-	3710	protein_coding	coiled-coil and C2 domain containing 1A [Source:MGI Symbol;Acc:MGI:2384831]	-
ENSMUSG00000024012	4561.07	4186.59	4285.48	3622.98	3810.36	3598.23	4344.38	3677.19	0.24	0.01	0.18	Mtch1	17	29332072	29347904	-	2878	protein_coding	mitochondrial carrier 1 [Source:MGI Symbol;Acc:MGI:1929261]	-
ENSMUSG00000028081	10963.5	11048.4	11560.6	10200.2	9166.46	9074.72	11190.8	9480.45	0.24	0.02	0.21	Rps3a1	3	86137940	86142702	-	977	protein_coding	ribosomal protein S3A1 [Source:MGI Symbol;Acc:MGI:1202063]	-
ENSMUSG00000005204	1936.63	1957.95	1995.06	1673.95	1753.71	1571.81	1963.22	1666.49	0.24	0.02	0.24	Senp3	11	69673115	69682084	-	3632	protein_coding	SUMO/sentrin specific peptidase 3 [Source:MGI Symbol;Acc:MGI:2158736]	-
ENSMUSG00000029621	1497.88	1456.62	1466.96	1312.99	1254.79	1171	1473.82	1246.26	0.24	0.03	0.25	Arpc1a	5	145083830	145108761	+	2567	protein_coding	actin related protein 2/3 complex, subunit 1A [Source:MGI Symbol;Acc:MGI:1928896]	-
ENSMUSG00000018559	1695.68	1670.42	1623.43	1519.54	1352.77	1346.55	1663.18	1406.29	0.24	0.03	0.27	Ctdnep1	11	69981156	69990601	+	2182	protein_coding	CTD nuclear envelope phosphatase 1 [Source:MGI Symbol;Acc:MGI:1914431]	-
ENSMUSG00000020432	4606.02	4805.89	4920.18	4367.41	4087.31	3699.7	4777.36	4051.48	0.24	0.03	0.29	Tcn2	11	3917192	3932159	-	2178	protein_coding	transcobalamin 2 [Source:MGI Symbol;Acc:MGI:98534]	-
ENSMUSG00000026222	2317.84	2221.26	2540.77	2111.62	1917.68	1969.59	2359.96	1999.63	0.24	0.04	0.29	Sp100	1	85649988	85709998	+	7556	protein_coding	nuclear antigen Sp100 [Source:MGI Symbol;Acc:MGI:109561]	SAND
ENSMUSG00000001082	791.2	779.39	823.45	669.79	696.88	662.62	798.01	676.43	0.24	0.04	0.3	Mfsd10	5	34633642	34637212	-	2894	protein_coding	major facilitator superfamily domain containing 10 [Source:MGI Symbol;Acc:MGI:1915544]	-
ENSMUSG00000026223	7491.19	7634.87	7723.05	7083.37	6471.91	5808.31	7616.37	6454.53	0.24	0.04	0.31	Itm2c	1	85894281	85908675	+	2491	protein_coding	integral membrane protein 2C [Source:MGI Symbol;Acc:MGI:1927594]	-
ENSMUSG00000044709	853.23	897.35	820.52	725	752.87	704.22	857.03	727.37	0.24	0.04	0.32	Gemin7	7	19564946	19577595	-	1782	protein_coding	gem nuclear organelle associated protein 7 [Source:MGI Symbol;Acc:MGI:1916981]	-
ENSMUSG00000035382	971.01	909.99	944.72	785.34	858.86	742.78	941.91	795.66	0.24	0.05	0.33	Pcsk7	9	45906497	45929726	+	5202	protein_coding	proprotein convertase subtilisin/kexin type 7 [Source:MGI Symbol;Acc:MGI:107421]	-
ENSMUSG00000024474	3955.98	4137.09	4017.51	3391.88	3789.36	3058.39	4036.86	3413.21	0.24	0.05	0.34	Ik	18	36744656	36757639	+	1996	protein_coding	IK cytokine [Source:MGI Symbol;Acc:MGI:1345142]	-
ENSMUSG00000015750	1497.88	1440.82	1675.27	1390.7	1262.79	1241.01	1537.99	1298.17	0.24	0.05	0.34	Aph1a	3	95893969	95898288	+	3450	protein_coding	aph1 homolog A, gamma secretase subunit [Source:MGI Symbol;Acc:MGI:2385110]	-
ENSMUSG00000019261	1543.73	1526.13	1538.35	1414.22	1180.8	1318.13	1536.07	1304.38	0.24	0.05	0.34	Map1s	8	70905932	70917529	+	7963	protein_coding	microtubule-associated protein 1S [Source:MGI Symbol;Acc:MGI:2443304]	-
ENSMUSG00000009090	3938	3879.05	3990.13	3220.09	3472.42	3241.04	3935.72	3311.18	0.25	0.01	0.14	Ap1b1	11	4986824	5042791	+	4957	protein_coding	adaptor protein complex AP-1, beta 1 subunit [Source:MGI Symbol;Acc:MGI:1096368]	-
ENSMUSG00000042502	1274.9	1271.25	1272.34	1046.09	1091.82	1068.51	1272.83	1068.81	0.25	0.01	0.18	Cd2bp2	7	127191660	127196050	-	4003	protein_coding	CD2 antigen (cytoplasmic tail) binding protein 2 [Source:MGI Symbol;Acc:MGI:1917483]	-
ENSMUSG00000022400	1312.67	1273.36	1337.87	1131.99	1106.81	1056.33	1307.96	1098.38	0.25	0.02	0.2	Rbx1	15	81466296	81476369	+	4551	protein_coding	ring-box 1 [Source:MGI Symbol;Acc:MGI:1891829]	-
ENSMUSG00000040007	1090.59	1094.31	1138.36	930.54	972.84	893.98	1107.75	932.45	0.25	0.02	0.24	Bahd1	2	118900377	118924528	+	4664	protein_coding	bromo adjacent homology domain containing 1 [Source:MGI Symbol;Acc:MGI:2139371]	-
ENSMUSG00000026547	3713.23	3901.16	3448.33	3286.55	3158.47	2862.55	3687.57	3102.52	0.25	0.03	0.27	Tagln2	1	172500047	172507380	+	2082	protein_coding	transgelin 2 [Source:MGI Symbol;Acc:MGI:1312985]	-
ENSMUSG00000034902	4200.53	3948.56	3999.91	3760	3210.46	3263.37	4049.67	3411.28	0.25	0.03	0.27	Pip5k1c	10	81292963	81319973	+	5730	protein_coding	phosphatidylinositol-4-phosphate 5-kinase, type 1 gamma [Source:MGI Symbol;Acc:MGI:1298224]	-
ENSMUSG00000024339	1052.83	1151.18	1105.11	977.58	927.84	876.73	1103.04	927.38	0.25	0.03	0.28	Tap2	17	34203527	34216321	+	3781	protein_coding	transporter 2, ATP-binding cassette, sub-family B (MDR/TAP) [Source:MGI Symbol;Acc:MGI:98484]	-
ENSMUSG00000031820	1255.12	1198.58	1268.43	1108.47	1056.82	975.15	1240.71	1046.82	0.25	0.03	0.28	Babam1	8	71396861	71404619	+	2406	protein_coding	BRISC and BRCA1 A complex member 1 [Source:MGI Symbol;Acc:MGI:1915501]	-
ENSMUSG00000026641	830.76	814.15	847.9	736.25	692.88	671.75	830.93	700.3	0.25	0.03	0.28	Usf1	1	171411313	171419142	+	2806	protein_coding	upstream transcription factor 1 [Source:MGI Symbol;Acc:MGI:99542]	bHLH
ENSMUSG00000068856	1151.73	1183.83	1117.82	1047.12	921.84	937.61	1151.13	968.86	0.25	0.03	0.28	Sf3b4	3	96172332	96177564	+	2162	protein_coding	splicing factor 3b, subunit 4 [Source:MGI Symbol;Acc:MGI:109580]	-
ENSMUSG00000042535	987.2	993.2	945.7	851.8	847.86	767.13	975.36	822.27	0.25	0.03	0.29	Gtpbp1	15	79690845	79721479	+	4001	protein_coding	GTP binding protein 1 [Source:MGI Symbol;Acc:MGI:109443]	-
ENSMUSG00000036534	1127.45	1060.6	1099.24	997.01	901.85	856.43	1095.77	918.43	0.25	0.03	0.29	Slc38a7	8	95835920	95853539	-	4144	protein_coding	solute carrier family 38, member 7 [Source:MGI Symbol;Acc:MGI:2679005]	-
ENSMUSG00000007036	992.59	1102.73	1020.03	814.99	916.85	878.76	1038.45	870.2	0.25	0.04	0.29	Abhd16a	17	35089263	35102987	+	3220	protein_coding	abhydrolase domain containing 16A [Source:MGI Symbol;Acc:MGI:99476]	-
ENSMUSG00000037805	4916.2	5040.76	4642.44	4609.76	3844.35	3800.16	4866.47	4084.76	0.25	0.04	0.32	Rpl10a	17	28328471	28331033	+	2431	protein_coding	ribosomal protein L10A [Source:MGI Symbol;Acc:MGI:1343877]	-
ENSMUSG00000090862	2249.51	2543.55	2380.38	2224.1	1823.69	1965.53	2391.15	2004.44	0.25	0.05	0.34	Rps13	7	116331505	116334195	-	2691	protein_coding	ribosomal protein S13 [Source:MGI Symbol;Acc:MGI:1915302]	-
ENSMUSG00000060802	40032.7	44417.9	45387.7	37826	35726	34851.9	43279.4	36134.6	0.26	0.01	0.17	B2m	2	122147686	122153083	+	860	protein_coding	beta-2 microglobulin [Source:MGI Symbol;Acc:MGI:88127]	-
ENSMUSG00000032127	1780.19	1838.94	1859.13	1525.68	1598.73	1457.15	1826.09	1527.19	0.26	0.01	0.17	Vps11	9	44347749	44361670	-	4940	protein_coding	VPS11, CORVET/HOPS core subunit [Source:MGI Symbol;Acc:MGI:1918982]	-
ENSMUSG00000047459	2215.35	2198.09	2027.34	1858.02	1760.7	1772.73	2146.93	1797.15	0.26	0.01	0.18	Dynlrb1	2	155236533	155250277	+	1009	protein_coding	dynein light chain roadblock-type 1 [Source:MGI Symbol;Acc:MGI:1914318]	-
ENSMUSG00000002325	1568.01	1699.91	1519.77	1372.29	1352.77	1274.5	1595.9	1333.19	0.26	0.02	0.22	Irf9	14	55603571	55610030	+	5386	protein_coding	interferon regulatory factor 9 [Source:MGI Symbol;Acc:MGI:107587]	IRF
ENSMUSG00000026526	1086.1	1061.66	1134.45	931.56	943.84	873.68	1094.07	916.36	0.26	0.02	0.23	Fh1	1	175600374	175625635	-	3392	protein_coding	fumarate hydratase 1 [Source:MGI Symbol;Acc:MGI:95530]	-
ENSMUSG00000030678	2548.01	2566.72	2897.73	2263.98	2298.61	2151.23	2670.82	2237.94	0.26	0.02	0.23	Maz	7	127022130	127027037	-	2976	protein_coding	MYC-associated zinc finger protein (purine-binding transcription factor) [Source:MGI Symbol;Acc:MGI:1338823]	zf-C2H2
ENSMUSG00000001910	2450.91	2158.07	2352.02	1912.21	2070.65	1813.32	2320.33	1932.06	0.26	0.02	0.24	Nacc1	8	84670483	84687862	-	4300	protein_coding	nucleus accumbens associated 1, BEN and BTB (POZ) domain containing [Source:MGI Symbol;Acc:MGI:1914080]	-
ENSMUSG00000055805	3006.55	2859.52	3156.9	2401	2759.54	2392.73	3007.65	2517.76	0.26	0.03	0.27	Fmnl1	11	103171107	103198901	+	4886	protein_coding	formin-like 1 [Source:MGI Symbol;Acc:MGI:1888994]	-
ENSMUSG00000009995	721.97	683.55	695.34	602.3	567.9	589.56	700.28	586.59	0.26	0.03	0.27	Taz	X	74281912	74290151	+	5364	protein_coding	tafazzin [Source:MGI Symbol;Acc:MGI:109626]	-
ENSMUSG00000058569	3519.92	3178.65	3351.51	3028.86	2835.52	2539.87	3350.03	2801.42	0.26	0.03	0.27	Tmed9	13	55573732	55597697	+	3439	protein_coding	transmembrane p24 trafficking protein 9 [Source:MGI Symbol;Acc:MGI:1914761]	-
ENSMUSG00000024101	808.28	805.72	770.64	706.6	656.89	633.19	794.88	665.56	0.26	0.03	0.28	Washc1	17	66111545	66120503	+	3903	protein_coding	WASH complex subunit 1 [Source:MGI Symbol;Acc:MGI:1916017]	-
ENSMUSG00000021486	4358.77	4080.21	4262	3865.33	3591.4	3121.31	4233.66	3526.01	0.26	0.03	0.28	Prelid1	13	55320500	55325272	+	2726	protein_coding	PRELI domain containing 1 [Source:MGI Symbol;Acc:MGI:1913744]	-
ENSMUSG00000070493	2450.01	2370.82	2518.28	2223.08	2083.65	1825.5	2446.37	2044.07	0.26	0.03	0.28	Chchd2	5	129881156	129887470	-	2269	protein_coding	coiled-coil-helix-coiled-coil-helix domain containing 2 [Source:MGI Symbol;Acc:MGI:1261428]	-
ENSMUSG00000045665	1987.88	1966.38	1976.48	1846.77	1582.73	1507.89	1976.91	1645.8	0.26	0.03	0.28	Mfsd5	15	102279454	102281754	+	1754	protein_coding	major facilitator superfamily domain containing 5 [Source:MGI Symbol;Acc:MGI:2145901]	-
ENSMUSG00000021114	1845.82	1772.59	1903.13	1670.89	1561.74	1364.81	1840.52	1532.48	0.26	0.04	0.29	Atp6v1d	12	78840725	78861638	-	4602	protein_coding	ATPase, H+ transporting, lysosomal V1 subunit D [Source:MGI Symbol;Acc:MGI:1921084]	-
ENSMUSG00000028684	641.95	612.98	641.55	512.31	559.91	509.39	632.16	527.2	0.26	0.04	0.29	Urod	4	116989965	116994413	-	2591	protein_coding	uroporphyrinogen decarboxylase [Source:MGI Symbol;Acc:MGI:98916]	-
ENSMUSG00000019494	1764.01	1594.59	1539.33	1350.82	1477.75	1253.19	1632.64	1360.59	0.26	0.04	0.3	Cops6	5	138161071	138164646	+	2525	protein_coding	COP9 signalosome subunit 6 [Source:MGI Symbol;Acc:MGI:1349439]	-
ENSMUSG00000075706	3913.72	4106.54	3941.23	3769.21	3199.46	2991.42	3987.17	3320.03	0.26	0.04	0.31	Gpx4	10	80047166	80056439	+	1724	protein_coding	glutathione peroxidase 4 [Source:MGI Symbol;Acc:MGI:104767]	-
ENSMUSG00000029466	997.09	867.86	860.62	792.49	752.87	724.52	908.52	756.63	0.26	0.04	0.31	Anapc7	5	122421693	122444912	+	5119	protein_coding	anaphase promoting complex subunit 7 [Source:MGI Symbol;Acc:MGI:1929711]	-
ENSMUSG00000025151	7055.13	6032.9	6683.46	5101.62	6083.98	5364.87	6590.5	5516.82	0.26	0.04	0.32	Maged1	X	94535474	94542143	-	4351	protein_coding	melanoma antigen, family D, 1 [Source:MGI Symbol;Acc:MGI:1930187]	-
ENSMUSG00000084319	1512.26	1739.94	1810.23	1504.21	1376.77	1347.56	1687.48	1409.51	0.26	0.04	0.32	Tpt1-ps3	6	99877816	99878334	-	519	processed_pseudogene	tumor protein, translationally-controlled, pseudogene 3 [Source:MGI Symbol;Acc:MGI:2664997]	-
ENSMUSG00000038503	1650.72	1777.85	1490.43	1368.2	1462.75	1278.56	1639.67	1369.84	0.26	0.04	0.32	Mesd	7	83884466	83901532	+	5558	protein_coding	mesoderm development LRP chaperone [Source:MGI Symbol;Acc:MGI:1891421]	-
ENSMUSG00000028969	518.77	505.55	482.14	411.07	412.93	433.29	502.15	419.1	0.26	0.04	0.32	Cdk5	5	24418241	24423530	-	2168	protein_coding	cyclin-dependent kinase 5 [Source:MGI Symbol;Acc:MGI:101765]	-
ENSMUSG00000029614	10024.8	10957.8	11115.6	10105.1	8634.55	7985.92	10699.4	8908.51	0.26	0.04	0.32	Rpl6	5	121204481	121209241	+	3140	protein_coding	ribosomal protein L6 [Source:MGI Symbol;Acc:MGI:108057]	-
ENSMUSG00000023495	718.37	662.48	625.9	536.85	572.9	571.29	668.92	560.35	0.26	0.05	0.34	Pcbp4	9	106453291	106464012	+	4268	protein_coding	poly(rC) binding protein 4 [Source:MGI Symbol;Acc:MGI:1890471]	-
ENSMUSG00000044792	1036.65	1233.33	1243	938.72	1019.83	979.21	1170.99	979.25	0.26	0.05	0.34	Isca1	13	59755409	59769810	-	10680	protein_coding	iron-sulfur cluster assembly 1 [Source:MGI Symbol;Acc:MGI:1916296]	-
ENSMUSG00000015149	2374.49	2386.62	2427.33	2101.39	1930.68	1912.76	2396.14	1981.61	0.27	0.01	0.12	Sirt2	7	28766735	28788661	+	5035	protein_coding	sirtuin 2 [Source:MGI Symbol;Acc:MGI:1927664]	-
ENSMUSG00000031839	2421.24	2531.97	2539.79	2163.77	2088.65	1968.57	2497.67	2073.66	0.27	0.01	0.14	Hsbp1	8	119344488	119348922	+	1861	protein_coding	heat shock factor binding protein 1 [Source:MGI Symbol;Acc:MGI:1915446]	-
ENSMUSG00000030339	2008.56	1953.74	1834.68	1600.33	1581.73	1639.8	1932.33	1607.29	0.27	0.01	0.15	Ltbr	6	125306571	125313885	-	2354	protein_coding	lymphotoxin B receptor [Source:MGI Symbol;Acc:MGI:104875]	-
ENSMUSG00000039849	931.45	919.47	914.4	773.07	761.87	750.9	921.78	761.95	0.27	0.01	0.16	Pcif1	2	164879304	164894454	+	6544	protein_coding	PDX1 C-terminal inhibiting factor 1 [Source:MGI Symbol;Acc:MGI:2443858]	-
ENSMUSG00000025508	2983.17	2999.6	3049.32	2722.09	2402.6	2380.55	3010.7	2501.75	0.27	0.01	0.18	Rplp2	7	141447370	141451585	+	2072	protein_coding	ribosomal protein, large P2 [Source:MGI Symbol;Acc:MGI:1914436]	-
ENSMUSG00000028042	3066.78	3439.85	3086.48	2815.15	2671.55	2461.73	3197.7	2649.48	0.27	0.02	0.21	Zbtb7b	3	89377644	89394776	-	5591	protein_coding	zinc finger and BTB domain containing 7B [Source:MGI Symbol;Acc:MGI:102755]	ZBTB
ENSMUSG00000005510	903.58	832.05	897.78	756.7	728.88	696.1	877.8	727.23	0.27	0.02	0.22	Ndufs3	2	90894634	90904827	-	2178	protein_coding	NADH:ubiquinone oxidoreductase core subunit S3 [Source:MGI Symbol;Acc:MGI:1915599]	-
ENSMUSG00000033938	734.55	770.96	705.12	621.73	607.9	601.73	736.88	610.45	0.27	0.02	0.23	Ndufb7	8	83566671	83571626	+	4522	protein_coding	NADH:ubiquinone oxidoreductase subunit B7 [Source:MGI Symbol;Acc:MGI:1914166]	-
ENSMUSG00000050144	800.19	746.74	789.22	673.88	654.89	603.76	778.72	644.18	0.27	0.02	0.24	Slc25a44	3	88410498	88425139	-	3578	protein_coding	solute carrier family 25, member 44 [Source:MGI Symbol;Acc:MGI:2444391]	-
ENSMUSG00000007950	762.43	699.34	712.94	584.91	607.9	613.91	724.9	602.24	0.27	0.03	0.25	Abhd8	8	71456705	71463655	-	4079	protein_coding	abhydrolase domain containing 8 [Source:MGI Symbol;Acc:MGI:1918946]	-
ENSMUSG00000038717	962.92	999.52	1033.72	874.3	847.86	766.12	998.72	829.43	0.27	0.03	0.25	Atp5l	9	44912557	44920742	-	6443	protein_coding	ATP synthase, H+ transporting, mitochondrial F0 complex, subunit G [Source:MGI Symbol;Acc:MGI:1351597]	-
ENSMUSG00000020260	2268.4	1985.34	2125.13	1584.99	1854.69	1846.81	2126.29	1762.16	0.27	0.03	0.28	Pofut2	10	77259218	77269575	+	7878	protein_coding	protein O-fucosyltransferase 2 [Source:MGI Symbol;Acc:MGI:1916863]	-
ENSMUSG00000020321	3110.84	3407.2	3147.12	2859.12	2796.53	2369.39	3221.72	2675.01	0.27	0.03	0.28	Mdh1	11	21556787	21572367	-	2567	protein_coding	malate dehydrogenase 1, NAD (soluble) [Source:MGI Symbol;Acc:MGI:97051]	-
ENSMUSG00000047423	913.47	921.58	833.23	798.63	700.88	707.27	889.43	735.59	0.27	0.03	0.28	AI837181	19	5425157	5427313	+	1529	protein_coding	expressed sequence AI837181 [Source:MGI Symbol;Acc:MGI:2147598]	-
ENSMUSG00000055720	769.62	809.93	837.14	709.67	677.89	616.96	805.57	668.17	0.27	0.03	0.28	Ubl7	9	57910979	57929968	+	2402	protein_coding	ubiquitin-like 7 (bone marrow stromal cell-derived) [Source:MGI Symbol;Acc:MGI:1916709]	-
ENSMUSG00000024947	879.31	824.68	843.01	694.33	767.87	649.43	849	703.88	0.27	0.03	0.29	Men1	19	6334979	6340891	+	3458	protein_coding	multiple endocrine neoplasia 1 [Source:MGI Symbol;Acc:MGI:1316736]	-
ENSMUSG00000024835	4353.38	4166.58	4383.27	4075.98	3296.45	3325.27	4301.08	3565.9	0.27	0.04	0.29	Coro1b	19	4148619	4154035	+	2372	protein_coding	coronin, actin binding protein 1B [Source:MGI Symbol;Acc:MGI:1345963]	-
ENSMUSG00000073838	1299.18	1185.94	1234.2	1124.83	1045.82	910.21	1239.77	1026.96	0.27	0.04	0.31	Tufm	7	126487361	126490731	+	2125	protein_coding	Tu translation elongation factor, mitochondrial [Source:MGI Symbol;Acc:MGI:1923686]	-
ENSMUSG00000047264	428.86	445.52	422.48	353.81	368.94	351.1	432.29	357.95	0.27	0.04	0.31	Zfp358	8	3493138	3497208	+	2455	protein_coding	zinc finger protein 358 [Source:MGI Symbol;Acc:MGI:2153740]	zf-C2H2
ENSMUSG00000035890	870.32	817.31	724.68	670.81	690.88	642.32	804.1	668.01	0.27	0.04	0.32	Rnf126	10	79758515	79766952	-	1704	protein_coding	ring finger protein 126 [Source:MGI Symbol;Acc:MGI:1917544]	-
ENSMUSG00000056201	21897.2	21120.4	21645.5	20394.2	17817	15484.8	21554.4	17898.7	0.27	0.04	0.33	Cfl1	19	5490455	5495201	+	2354	protein_coding	cofilin 1, non-muscle [Source:MGI Symbol;Acc:MGI:101757]	-
ENSMUSG00000024955	1122.96	1059.55	1070.88	1023.6	822.86	850.34	1084.46	898.93	0.27	0.05	0.34	Esrra	19	6910977	6921813	-	2539	protein_coding	estrogen related receptor, alpha [Source:MGI Symbol;Acc:MGI:1346831]	ESR-like
ENSMUSG00000051007	469.32	497.12	485.07	429.48	372.94	401.83	483.84	401.42	0.27	0.05	0.34	Gatd1	7	141407794	141414136	-	3633	protein_coding	glutamine amidotransferase like class 1 domain containing 1 [Source:MGI Symbol;Acc:MGI:2387178]	-
ENSMUSG00000079641	2774.58	2796.33	2740.28	2340.67	2352.6	2156.3	2770.4	2283.19	0.28	0	0.1	Rpl39	X	37082520	37085402	-	1434	protein_coding	ribosomal protein L39 [Source:MGI Symbol;Acc:MGI:1914498]	-
ENSMUSG00000017802	1487.99	1368.15	1491.41	1197.43	1222.79	1154.76	1449.18	1191.66	0.28	0.01	0.14	Retreg3	11	101096322	101119893	-	3589	protein_coding	reticulophagy regulator family member 3 [Source:MGI Symbol;Acc:MGI:1915248]	-
ENSMUSG00000055850	1909.66	1929.52	1869.88	1485.8	1675.72	1553.55	1903.02	1571.69	0.28	0.01	0.15	Rnf181	6	72359714	72366956	-	2860	protein_coding	ring finger protein 181 [Source:MGI Symbol;Acc:MGI:1913760]	-
ENSMUSG00000042492	2922.93	2775.26	2806.78	2257.84	2531.57	2232.4	2834.99	2340.61	0.28	0.01	0.16	Tbc1d10b	7	127197459	127208468	-	4696	protein_coding	TBC1 domain family, member 10b [Source:MGI Symbol;Acc:MGI:1915699]	-
ENSMUSG00000061315	4223.91	4011.75	4208.22	3461.41	3656.39	3097.97	4147.96	3405.26	0.28	0.01	0.16	Naca	10	128035575	128048637	+	6805	protein_coding	nascent polypeptide-associated complex alpha polypeptide [Source:MGI Symbol;Acc:MGI:106095]	-
ENSMUSG00000060216	3754.58	3881.15	3640.99	3348.93	3069.48	2870.67	3758.91	3096.36	0.28	0.01	0.16	Arrb2	11	70432635	70440828	+	2845	protein_coding	arrestin, beta 2 [Source:MGI Symbol;Acc:MGI:99474]	-
ENSMUSG00000056204	1004.28	1026.9	979.93	868.17	817.86	798.59	1003.7	828.21	0.28	0.01	0.18	Pgpep1	8	70646435	70660388	-	5319	protein_coding	pyroglutamyl-peptidase I [Source:MGI Symbol;Acc:MGI:1913772]	-
ENSMUSG00000031807	998.89	1012.15	1045.45	868.17	855.86	797.58	1018.83	840.53	0.28	0.01	0.18	Pgls	8	71592176	71601092	+	3770	protein_coding	6-phosphogluconolactonase [Source:MGI Symbol;Acc:MGI:1913421]	-
ENSMUSG00000036748	1087	1102.73	1083.59	945.88	921.84	824.97	1091.11	897.57	0.28	0.02	0.2	Cuedc2	19	46329812	46338660	-	1941	protein_coding	CUE domain containing 2 [Source:MGI Symbol;Acc:MGI:1914366]	-
ENSMUSG00000024429	1419.66	1249.13	1249.85	1091.09	1107.81	1019.8	1306.21	1072.9	0.28	0.02	0.21	Gnl1	17	35979851	35989462	+	3077	protein_coding	guanine nucleotide binding protein-like 1 [Source:MGI Symbol;Acc:MGI:95764]	-
ENSMUSG00000028677	1270.41	1366.04	1256.69	1155.51	1014.83	1037.05	1297.71	1069.13	0.28	0.02	0.21	Rnf220	4	117271463	117497052	-	8239	protein_coding	ring finger protein 220 [Source:MGI Symbol;Acc:MGI:1913993]	-
ENSMUSG00000039001	2687.37	2685.74	2555.44	2258.87	2326.61	1922.91	2642.85	2169.46	0.28	0.02	0.22	Rps21	2	180257377	180258445	+	810	protein_coding	ribosomal protein S21 [Source:MGI Symbol;Acc:MGI:1913731]	-
ENSMUSG00000009927	4598.83	4892.25	4887.91	4427.75	3752.37	3652.01	4793	3944.04	0.28	0.02	0.23	Rps25	9	44407139	44410427	+	2691	protein_coding	ribosomal protein S25 [Source:MGI Symbol;Acc:MGI:1922867]	-
ENSMUSG00000039615	669.82	673.01	680.67	584.91	562.91	523.6	674.5	557.14	0.28	0.02	0.24	Stub1	17	25830636	25833361	-	1672	protein_coding	STIP1 homology and U-Box containing protein 1 [Source:MGI Symbol;Acc:MGI:1891731]	-
ENSMUSG00000039656	997.99	901.57	951.57	878.39	733.88	729.59	950.37	780.62	0.28	0.04	0.3	Rxrb	17	34031812	34038393	+	3698	protein_coding	retinoid X receptor beta [Source:MGI Symbol;Acc:MGI:98215]	RXR-like
ENSMUSG00000021494	833.45	934.22	872.35	805.79	690.88	672.77	880.01	723.15	0.28	0.04	0.3	Ddx41	13	55530410	55536658	-	2687	protein_coding	DEAD (Asp-Glu-Ala-Asp) box polypeptide 41 [Source:MGI Symbol;Acc:MGI:1920185]	-
ENSMUSG00000040414	391.1	374.95	391.19	309.84	322.95	318.62	385.75	317.14	0.28	0.04	0.3	Slc25a28	19	43663822	43674881	-	1514	protein_coding	solute carrier family 25, member 28 [Source:MGI Symbol;Acc:MGI:2180509]	-
ENSMUSG00000032333	587.1	528.72	584.83	436.64	494.92	470.83	566.88	467.46	0.28	0.04	0.31	Stoml1	9	58253164	58262520	+	3093	protein_coding	stomatin-like 1 [Source:MGI Symbol;Acc:MGI:1916356]	-
ENSMUSG00000015711	808.28	688.81	782.38	584.91	651.89	645.37	759.82	627.39	0.28	0.04	0.31	Prune1	3	95253674	95282076	-	3618	protein_coding	prune exopolyphosphatase [Source:MGI Symbol;Acc:MGI:1925152]	-
ENSMUSG00000026171	511.58	508.71	533.97	467.32	402.93	407.92	518.09	426.06	0.28	0.04	0.31	Rnf25	1	74593748	74601397	-	2181	protein_coding	ring finger protein 25 [Source:MGI Symbol;Acc:MGI:1890215]	-
ENSMUSG00000030879	663.53	644.58	674.8	580.82	572.9	485.04	660.97	546.26	0.28	0.04	0.32	Mrpl17	7	105803206	105811099	-	7605	protein_coding	mitochondrial ribosomal protein L17 [Source:MGI Symbol;Acc:MGI:1351608]	-
ENSMUSG00000016319	4579.05	4534.16	4672.75	4213	3969.33	3210.6	4595.32	3797.65	0.28	0.04	0.33	Slc25a5	X	36795651	36798807	+	1646	protein_coding	solute carrier family 25 (mitochondrial carrier, adenine nucleotide translocator), member 5 [Source:MGI Symbol;Acc:MGI:1353496]	-
ENSMUSG00000031506	1771.2	1774.69	1745.68	1547.15	1584.73	1235.94	1763.86	1455.94	0.28	0.05	0.33	Ptpn7	1	135132700	135145317	+	6102	protein_coding	protein tyrosine phosphatase, non-receptor type 7 [Source:MGI Symbol;Acc:MGI:2156893]	-
ENSMUSG00000029428	2587.57	2382.41	2371.58	1996.06	2294.61	1747.36	2447.19	2012.68	0.28	0.05	0.33	Stx2	5	128984557	129008574	-	4586	protein_coding	syntaxin 2 [Source:MGI Symbol;Acc:MGI:108059]	-
ENSMUSG00000029616	2529.13	2790.01	2746.15	2557.46	2021.66	2079.18	2688.43	2219.43	0.28	0.05	0.33	Erp29	5	121428590	121452506	-	9060	protein_coding	endoplasmic reticulum protein 29 [Source:MGI Symbol;Acc:MGI:1914647]	-
ENSMUSG00000023942	2808.75	2880.58	2679.64	2043.1	2672.55	2160.36	2789.66	2292	0.28	0.05	0.33	Slc29a1	17	45585200	45599606	-	4008	protein_coding	solute carrier family 29 (nucleoside transporters), member 1 [Source:MGI Symbol;Acc:MGI:1927073]	-
ENSMUSG00000043059	449.54	424.45	481.16	369.15	352.94	392.7	451.72	371.6	0.28	0.05	0.33	Zfp513	5	31198981	31202303	-	2476	protein_coding	zinc finger protein 513 [Source:MGI Symbol;Acc:MGI:2141255]	zf-C2H2
ENSMUSG00000040345	1118.46	1124.85	1203.88	1082.91	903.85	855.42	1149.07	947.39	0.28	0.05	0.33	Arhgap9	10	127321964	127329943	+	3787	protein_coding	Rho GTPase activating protein 9 [Source:MGI Symbol;Acc:MGI:2143764]	-
ENSMUSG00000048807	787.6	792.03	653.29	600.25	639.89	602.75	744.3	614.3	0.28	0.05	0.34	Slc35e4	11	3907021	3914664	-	3063	protein_coding	solute carrier family 35, member E4 [Source:MGI Symbol;Acc:MGI:2144150]	-
ENSMUSG00000030801	418.08	413.92	441.07	335.4	377.94	334.86	424.35	349.4	0.28	0.05	0.34	Kat8	7	127912516	127925837	+	2891	protein_coding	K(lysine) acetyltransferase 8 [Source:MGI Symbol;Acc:MGI:1915023]	-
ENSMUSG00000002111	4639.29	5300.91	4912.36	4732.47	3733.37	3789	4950.85	4084.95	0.28	0.05	0.34	Spi1	2	91082390	91115756	+	2695	protein_coding	spleen focus forming virus (SFFV) proviral integration oncogene [Source:MGI Symbol;Acc:MGI:98282]	ETS
ENSMUSG00000019528	1676.8	1596.7	1629.3	1453.08	1310.78	1236.95	1634.27	1333.6	0.29	0.01	0.17	Gyg	3	20122084	20155317	-	2344	protein_coding	glycogenin [Source:MGI Symbol;Acc:MGI:1351614]	-
ENSMUSG00000022906	1756.81	1625.13	1814.14	1339.57	1510.75	1406.41	1732.03	1418.91	0.29	0.01	0.18	Parp9	16	35938470	35972605	+	4872	protein_coding	poly (ADP-ribose) polymerase family, member 9 [Source:MGI Symbol;Acc:MGI:1933117]	-
ENSMUSG00000004931	866.72	842.58	819.54	692.28	722.88	647.4	842.95	687.52	0.29	0.01	0.18	Apba3	10	81266960	81273246	+	2890	protein_coding	amyloid beta (A4) precursor protein-binding, family A, member 3 [Source:MGI Symbol;Acc:MGI:1888527]	-
ENSMUSG00000039041	1747.82	1673.58	1597.03	1431.6	1419.76	1257.25	1672.81	1369.54	0.29	0.01	0.18	Adrm1	2	180171485	180176286	+	4457	protein_coding	adhesion regulating molecule 1 [Source:MGI Symbol;Acc:MGI:1929289]	-
ENSMUSG00000002059	1197.58	1224.91	1209.75	938.72	1077.82	955.87	1210.75	990.81	0.29	0.01	0.18	Rab34	11	78188430	78192193	+	2385	protein_coding	RAB34, member RAS oncogene family [Source:MGI Symbol;Acc:MGI:104606]	-
ENSMUSG00000051403	1176.01	1038.48	1131.51	877.37	921.84	940.65	1115.33	913.29	0.29	0.01	0.18	Ppp1r37	7	19530800	19563076	-	4110	protein_coding	protein phosphatase 1, regulatory subunit 37 [Source:MGI Symbol;Acc:MGI:2687042]	-
ENSMUSG00000019362	968.32	959.49	942.77	834.42	786.87	727.56	956.86	782.95	0.29	0.01	0.19	D8Ertd738e	8	84246238	84249719	-	616	protein_coding	DNA segment, Chr 8, ERATO Doi 738, expressed [Source:MGI Symbol;Acc:MGI:1289231]	-
ENSMUSG00000062963	948.54	982.66	1042.52	804.77	858.86	761.05	991.24	808.22	0.29	0.01	0.19	Ufc1	1	171288563	171295024	-	2070	protein_coding	ubiquitin-fold modifier conjugating enzyme 1 [Source:MGI Symbol;Acc:MGI:1913405]	-
ENSMUSG00000038690	1338.74	1247.02	1211.71	1095.18	1049.82	957.9	1265.82	1034.3	0.29	0.02	0.19	Atp5j2	5	145183698	145192062	-	3306	protein_coding	ATP synthase, H+ transporting, mitochondrial F0 complex, subunit F2 [Source:MGI Symbol;Acc:MGI:1927558]	-
ENSMUSG00000013822	694.09	729.89	742.28	625.82	584.9	564.19	722.09	591.64	0.29	0.02	0.21	Elof1	9	22112989	22117172	-	1702	protein_coding	ELF1 homolog, elongation factor 1 [Source:MGI Symbol;Acc:MGI:1913376]	-
ENSMUSG00000019370	5412.5	4623.68	4985.7	3879.65	4514.24	3918.88	5007.29	4104.26	0.29	0.02	0.23	Calm3	7	16915379	16924114	-	2423	protein_coding	calmodulin 3 [Source:MGI Symbol;Acc:MGI:103249]	-
ENSMUSG00000049299	572.72	600.34	585.81	501.06	495.92	443.44	586.29	480.14	0.29	0.03	0.26	Trappc1	11	69323980	69325793	+	1112	protein_coding	trafficking protein particle complex 1 [Source:MGI Symbol;Acc:MGI:1098727]	-
ENSMUSG00000029535	701.29	812.04	717.83	653.42	588.9	576.37	743.72	606.23	0.29	0.03	0.27	Triap1	5	115341225	115343569	+	1088	protein_coding	TP53 regulated inhibitor of apoptosis 1 [Source:MGI Symbol;Acc:MGI:1916326]	-
ENSMUSG00000002342	718.37	620.35	644.48	572.64	544.91	505.33	661.07	540.96	0.29	0.03	0.28	Tmem161a	8	70172356	70183681	+	3673	protein_coding	transmembrane protein 161A [Source:MGI Symbol;Acc:MGI:2384577]	-
ENSMUSG00000006333	8350.71	9283.17	8737.21	8263.42	6925.84	6383.66	8790.36	7190.97	0.29	0.03	0.28	Rps9	7	3703993	3706897	+	2522	protein_coding	ribosomal protein S9 [Source:MGI Symbol;Acc:MGI:1924096]	-
ENSMUSG00000020307	1093.29	1089.04	1087.51	1021.55	836.86	810.77	1089.94	889.73	0.29	0.03	0.29	Cdc34	10	79682195	79688398	+	1572	protein_coding	cell division cycle 34 [Source:MGI Symbol;Acc:MGI:102657]	-
ENSMUSG00000038900	5542.87	5496.81	5902.06	5371.58	4332.27	4169.52	5647.25	4624.46	0.29	0.04	0.29	Rpl12	2	32961559	32965345	+	3598	protein_coding	ribosomal protein L12 [Source:MGI Symbol;Acc:MGI:98002]	-
ENSMUSG00000031792	580.81	614.03	628.84	555.26	471.92	460.69	607.89	495.96	0.29	0.04	0.3	Usb1	8	95332284	95347507	+	2803	protein_coding	U6 snRNA biogenesis 1 [Source:MGI Symbol;Acc:MGI:2142454]	-
ENSMUSG00000055553	449.54	462.37	436.18	387.56	334.94	379.51	449.36	367.34	0.29	0.04	0.31	Kxd1	8	70508272	70527956	-	3176	protein_coding	KxDL motif containing 1 [Source:MGI Symbol;Acc:MGI:1922870]	-
ENSMUSG00000007659	2304.36	2115.94	2164.25	1938.8	1934.67	1509.92	2194.85	1794.46	0.29	0.04	0.32	Bcl2l1	2	152780668	152831728	-	4586	protein_coding	BCL2-like 1 [Source:MGI Symbol;Acc:MGI:88139]	-
ENSMUSG00000026087	583.51	541.36	547.66	494.93	466.92	404.88	557.51	455.57	0.29	0.04	0.32	Mrpl30	1	37890477	37898535	+	3226	protein_coding	mitochondrial ribosomal protein L30 [Source:MGI Symbol;Acc:MGI:1333820]	-
ENSMUSG00000035198	563.73	600.34	548.64	507.2	477.92	410.97	570.9	465.36	0.29	0.04	0.32	Tubg1	11	101119938	101126419	+	2266	protein_coding	tubulin, gamma 1 [Source:MGI Symbol;Acc:MGI:101834]	-
ENSMUSG00000066149	486.41	498.18	512.46	449.93	376.94	401.83	499.01	409.57	0.29	0.04	0.32	Cdc26	4	62383654	62408642	-	7180	protein_coding	cell division cycle 26 [Source:MGI Symbol;Acc:MGI:1913690]	-
ENSMUSG00000020477	507.08	500.28	477.25	445.84	403.93	363.27	494.87	404.35	0.29	0.05	0.33	Mrps24	11	5703983	5715680	-	1466	protein_coding	mitochondrial ribosomal protein S24 [Source:MGI Symbol;Acc:MGI:1928142]	-
ENSMUSG00000024833	389.3	407.6	364.78	296.55	327.94	327.76	387.23	317.42	0.29	0.05	0.34	Pola2	19	5940543	5964206	-	2872	protein_coding	polymerase (DNA directed), alpha 2 [Source:MGI Symbol;Acc:MGI:99690]	-
ENSMUSG00000031511	2845.61	2400.31	2762.77	2067.64	2518.58	1956.4	2669.56	2180.87	0.29	0.05	0.34	Arhgef7	8	11727721	11835219	+	15751	protein_coding	Rho guanine nucleotide exchange factor (GEF7) [Source:MGI Symbol;Acc:MGI:1860493]	-
ENSMUSG00000025825	1706.47	1798.92	1655.71	1430.58	1440.76	1330.31	1720.36	1400.55	0.3	0.01	0.11	Iscu	5	113772748	113778288	+	2176	protein_coding	iron-sulfur cluster assembly enzyme [Source:MGI Symbol;Acc:MGI:1913633]	-
ENSMUSG00000006219	3201.65	2937.46	2917.29	2245.57	2479.58	2606.84	3018.8	2444	0.3	0.01	0.14	Fblim1	4	141576062	141606096	-	4457	protein_coding	filamin binding LIM protein 1 [Source:MGI Symbol;Acc:MGI:1921452]	-
ENSMUSG00000041164	2040.03	1790.49	1999.95	1519.54	1616.73	1610.37	1943.49	1582.22	0.3	0.01	0.14	Zmiz2	11	6389074	6406158	+	4655	protein_coding	zinc finger, MIZ-type containing 2 [Source:MGI Symbol;Acc:MGI:106374]	zf-MIZ
ENSMUSG00000035203	3436.31	3812.69	3533.41	3188.39	2848.52	2712.37	3594.14	2916.43	0.3	0.01	0.16	Epn1	7	5080235	5098178	+	2810	protein_coding	epsin 1 [Source:MGI Symbol;Acc:MGI:1333763]	-
ENSMUSG00000107176	1810.76	1754.68	1914.87	1624.87	1448.76	1385.1	1826.77	1486.24	0.3	0.01	0.18	Gm9794	6	66875321	66875743	-	423	processed_pseudogene	predicted pseudogene 9794 [Source:MGI Symbol;Acc:MGI:3642653]	-
ENSMUSG00000075702	1126.56	1129.06	988.73	859.98	897.85	884.84	1081.45	880.89	0.3	0.01	0.18	Selenom	11	3514684	3517351	+	1481	protein_coding	selenoprotein M [Source:MGI Symbol;Acc:MGI:2149786]	-
ENSMUSG00000019054	1142.74	1212.27	1169.66	1035.87	951.84	870.64	1174.89	952.78	0.3	0.01	0.18	Fis1	5	136953275	136966234	+	1714	protein_coding	fission, mitochondrial 1 [Source:MGI Symbol;Acc:MGI:1913687]	-
ENSMUSG00000041881	995.29	902.62	892.89	796.59	757.87	711.32	930.27	755.26	0.3	0.01	0.19	Ndufa7	17	33824591	33838316	+	1701	protein_coding	NADH:ubiquinone oxidoreductase subunit A7 [Source:MGI Symbol;Acc:MGI:1913666]	-
ENSMUSG00000015461	1470.01	1613.55	1476.74	1330.37	1248.79	1126.35	1520.1	1235.17	0.3	0.02	0.19	Atf6b	17	34647146	34655074	+	2757	protein_coding	activating transcription factor 6 beta [Source:MGI Symbol;Acc:MGI:105121]	TF_bZIP
ENSMUSG00000003346	1358.52	1243.86	1277.23	1145.28	1037.83	979.21	1293.21	1054.11	0.3	0.02	0.19	Abhd17a	10	80583654	80590341	-	1547	protein_coding	abhydrolase domain containing 17A [Source:MGI Symbol;Acc:MGI:106388]	-
ENSMUSG00000031216	969.22	966.87	999.49	832.38	843.86	711.32	978.52	795.85	0.3	0.02	0.21	Stard8	X	99003248	99074728	+	5499	protein_coding	START domain containing 8 [Source:MGI Symbol;Acc:MGI:2448556]	-
ENSMUSG00000059518	561.93	619.3	599.5	507.2	461.92	478.95	593.58	482.69	0.3	0.02	0.22	Znhit1	5	136982164	136988021	-	1860	protein_coding	zinc finger, HIT domain containing 1 [Source:MGI Symbol;Acc:MGI:1917353]	-
ENSMUSG00000022575	997.09	963.71	997.53	903.96	771.87	719.44	986.11	798.42	0.3	0.03	0.25	Gsdmd	15	75862327	75867408	+	2377	protein_coding	gasdermin D [Source:MGI Symbol;Acc:MGI:1916396]	-
ENSMUSG00000001054	742.65	748.85	672.85	624.79	601.9	533.75	721.45	586.81	0.3	0.03	0.26	Rmnd5b	11	51623671	51635896	-	2161	protein_coding	required for meiotic nuclear division 5 homolog B [Source:MGI Symbol;Acc:MGI:1913339]	-
ENSMUSG00000028607	508.88	477.11	549.62	429.48	428.93	385.6	511.87	414.67	0.3	0.03	0.27	Cpt2	4	107903981	107923610	-	2391	protein_coding	carnitine palmitoyltransferase 2 [Source:MGI Symbol;Acc:MGI:109176]	-
ENSMUSG00000057531	1497.88	1553.51	1414.15	1371.27	1187.8	1078.66	1488.51	1212.58	0.3	0.03	0.28	Dtnbp1	13	44922075	45002147	-	3728	protein_coding	dystrobrevin binding protein 1 [Source:MGI Symbol;Acc:MGI:2137586]	-
ENSMUSG00000026821	659.93	580.33	696.32	492.88	514.91	561.15	645.53	522.98	0.3	0.03	0.28	Ralgds	2	28513125	28553081	+	6159	protein_coding	ral guanine nucleotide dissociation stimulator [Source:MGI Symbol;Acc:MGI:107485]	-
ENSMUSG00000007610	431.56	398.12	416.62	327.22	358.94	327.76	415.43	337.97	0.3	0.03	0.28	Gtpbp3	8	71488103	71499583	+	3984	protein_coding	GTP binding protein 3 [Source:MGI Symbol;Acc:MGI:1917609]	-
ENSMUSG00000006057	797.49	894.19	874.31	775.11	686.88	618.98	855.33	693.66	0.3	0.03	0.29	Atp5g1	11	96068852	96075670	-	4912	protein_coding	ATP synthase, H+ transporting, mitochondrial F0 complex, subunit C1 (subunit 9) [Source:MGI Symbol;Acc:MGI:107653]	-
ENSMUSG00000020747	745.34	629.83	741.3	610.48	586.9	516.5	705.49	571.29	0.3	0.04	0.3	Tmem94	11	115765433	115799366	+	5920	protein_coding	transmembrane protein 94 [Source:MGI Symbol;Acc:MGI:1919197]	-
ENSMUSG00000074797	470.22	489.75	451.82	422.32	367.94	355.16	470.6	381.81	0.3	0.04	0.3	Itpa	2	130667610	130681614	+	1963	protein_coding	inosine triphosphatase (nucleoside triphosphate pyrophosphatase) [Source:MGI Symbol;Acc:MGI:96622]	-
ENSMUSG00000032299	482.81	510.82	492.9	446.86	392.93	368.35	495.51	402.72	0.3	0.04	0.3	Commd4	9	57155035	57158331	-	2683	protein_coding	COMM domain containing 4 [Source:MGI Symbol;Acc:MGI:1913449]	-
ENSMUSG00000029009	2129.94	2054.85	2488.94	1574.76	1964.67	1875.22	2224.58	1804.88	0.3	0.04	0.31	Mthfr	4	148039077	148059551	+	7315	protein_coding	methylenetetrahydrofolate reductase [Source:MGI Symbol;Acc:MGI:106639]	-
ENSMUSG00000058267	548.44	584.54	547.66	508.22	446.92	410.97	560.22	455.37	0.3	0.04	0.31	Mrps14	1	160195215	160202170	+	3258	protein_coding	mitochondrial ribosomal protein S14 [Source:MGI Symbol;Acc:MGI:1928141]	-
ENSMUSG00000026928	461.23	484.49	477.25	434.59	360.94	357.18	474.32	384.24	0.3	0.04	0.32	Card9	2	26352176	26360918	-	2293	protein_coding	caspase recruitment domain family, member 9 [Source:MGI Symbol;Acc:MGI:2685628]	-
ENSMUSG00000035521	661.73	747.79	628.84	612.52	533.91	509.39	679.45	551.94	0.3	0.04	0.32	Gnptg	17	25233331	25240124	-	2249	protein_coding	N-acetylglucosamine-1-phosphotransferase, gamma subunit [Source:MGI Symbol;Acc:MGI:2147006]	-
ENSMUSG00000078348	780.41	821.52	755.97	727.05	630.89	560.13	785.97	639.36	0.3	0.04	0.32	Sf3b5	10	13005343	13009183	+	3841	protein_coding	splicing factor 3b, subunit 5 [Source:MGI Symbol;Acc:MGI:1913375]	-
ENSMUSG00000019428	3465.98	3570.45	3482.56	2922.52	2861.52	2682.94	3506.33	2822.33	0.31	0	0.04	Fkbp8	8	70527724	70535328	+	4529	protein_coding	FK506 binding protein 8 [Source:MGI Symbol;Acc:MGI:1341070]	-
ENSMUSG00000003429	5206.61	5083.94	5324.08	4581.13	4121.31	3910.76	5204.88	4204.4	0.31	0	0.1	Rps11	7	45122379	45124439	-	865	protein_coding	ribosomal protein S11 [Source:MGI Symbol;Acc:MGI:1351329]	-
ENSMUSG00000060743	2565.09	2522.49	2814.6	2206.71	2175.63	2012.21	2634.06	2131.52	0.31	0.01	0.11	H3f3a	1	180800832	180813943	-	3504	protein_coding	H3 histone, family 3A [Source:MGI Symbol;Acc:MGI:1097686]	-
ENSMUSG00000043895	2210.85	2266.55	2289.43	2006.29	1668.72	1767.66	2255.61	1814.22	0.31	0.01	0.14	S1pr2	9	20962361	20976781	-	7971	protein_coding	sphingosine-1-phosphate receptor 2 [Source:MGI Symbol;Acc:MGI:99569]	-
ENSMUSG00000043683	1155.33	1081.67	1132.49	942.81	945.84	821.93	1123.16	903.53	0.31	0.01	0.16	Fem1a	17	56256810	56263610	+	6801	protein_coding	feminization 1 homolog a (C. elegans) [Source:MGI Symbol;Acc:MGI:1335089]	-
ENSMUSG00000025371	625.76	608.77	627.86	502.08	520.91	475.91	620.8	499.63	0.31	0.01	0.16	Chmp6	11	119913441	119919548	+	2432	protein_coding	charged multivesicular body protein 6 [Source:MGI Symbol;Acc:MGI:3583942]	-
ENSMUSG00000031813	734.55	760.43	698.27	626.84	567.9	569.26	731.09	588	0.31	0.01	0.17	Mvb12a	8	71542922	71548085	+	3077	protein_coding	multivesicular body subunit 12A [Source:MGI Symbol;Acc:MGI:1920961]	-
ENSMUSG00000028062	920.66	874.18	871.37	780.22	693.88	677.84	888.74	717.32	0.31	0.01	0.18	Lamtor2	3	88549819	88553074	-	1218	protein_coding	late endosomal/lysosomal adaptor, MAPK and MTOR activator 2 [Source:MGI Symbol;Acc:MGI:1932697]	-
ENSMUSG00000006299	2162.3	2058.01	2089.93	1900.97	1634.73	1551.52	2103.41	1695.74	0.31	0.01	0.18	Aamp	1	74279840	74284738	-	3458	protein_coding	angio-associated migratory protein [Source:MGI Symbol;Acc:MGI:107809]	-
ENSMUSG00000019158	686.9	668.8	625.9	561.39	541.91	491.13	660.54	531.48	0.31	0.02	0.2	Tmem160	7	16452779	16455494	+	883	protein_coding	transmembrane protein 160 [Source:MGI Symbol;Acc:MGI:1916344]	-
ENSMUSG00000023904	857.73	818.36	807.81	605.36	725.88	670.74	827.96	667.33	0.31	0.02	0.2	Hcfc1r1	17	23673596	23675227	+	958	protein_coding	host cell factor C1 regulator 1 (XPO1-dependent) [Source:MGI Symbol;Acc:MGI:2663619]	-
ENSMUSG00000025381	950.33	908.94	875.29	784.31	762.87	661.6	911.52	736.26	0.31	0.02	0.21	Cnpy2	10	128322459	128327553	+	1740	protein_coding	canopy FGF signaling regulator 2 [Source:MGI Symbol;Acc:MGI:1928477]	-
ENSMUSG00000071652	596.09	559.27	626.88	457.09	505.91	476.92	594.08	479.98	0.31	0.02	0.21	Ints5	19	8892987	8897890	+	3294	protein_coding	integrator complex subunit 5 [Source:MGI Symbol;Acc:MGI:1923578]	-
ENSMUSG00000031505	916.17	845.74	884.09	778.18	714.88	640.29	882	711.12	0.31	0.02	0.21	Naxd	8	11497506	11514960	+	4713	protein_coding	NAD(P)HX dehydratase [Source:MGI Symbol;Acc:MGI:1913353]	-
ENSMUSG00000041390	3947.89	3654.71	4316.77	3009.44	3623.39	2964.02	3973.12	3198.95	0.31	0.02	0.23	Mdfic	6	15720661	15802169	+	7427	protein_coding	MyoD family inhibitor domain containing [Source:MGI Symbol;Acc:MGI:104611]	-
ENSMUSG00000029560	2108.36	2019.04	2209.24	1937.78	1658.72	1526.15	2112.21	1707.55	0.31	0.02	0.23	Snx8	5	140340299	140389262	-	3238	protein_coding	sorting nexin 8 [Source:MGI Symbol;Acc:MGI:2443816]	-
ENSMUSG00000028648	717.47	638.26	601.45	495.95	573.9	507.36	652.39	525.74	0.31	0.03	0.28	Ndufs5	4	123712710	123718202	-	860	protein_coding	NADH:ubiquinone oxidoreductase core subunit S5 [Source:MGI Symbol;Acc:MGI:1890889]	-
ENSMUSG00000042558	522.37	453.94	470.4	416.19	371.94	382.55	482.24	390.23	0.31	0.03	0.28	Adprhl2	4	126316047	126321703	-	2475	protein_coding	ADP-ribosylhydrolase like 2 [Source:MGI Symbol;Acc:MGI:2140364]	-
ENSMUSG00000063235	368.63	393.91	395.1	332.34	304.95	299.34	385.88	312.21	0.31	0.03	0.28	Ptpmt1	2	90908716	90918258	-	3684	processed_transcript	protein tyrosine phosphatase, mitochondrial 1 [Source:MGI Symbol;Acc:MGI:1913711]	-
ENSMUSG00000002329	535.86	456.05	533.97	383.47	440.93	402.85	508.63	409.08	0.31	0.03	0.29	Mdp1	14	55657879	55660508	-	2032	protein_coding	magnesium-dependent phosphatase 1 [Source:MGI Symbol;Acc:MGI:1915131]	-
ENSMUSG00000020376	3907.43	4904.89	4191.59	3862.26	3601.39	3043.17	4334.64	3502.28	0.31	0.04	0.31	Rnf130	11	50025346	50104758	+	1558	protein_coding	ring finger protein 130 [Source:MGI Symbol;Acc:MGI:1891717]	-
ENSMUSG00000026239	566.42	716.2	591.67	484.7	534.91	489.1	624.76	502.9	0.31	0.04	0.32	Pde6d	1	86542994	86582629	-	2178	protein_coding	phosphodiesterase 6D, cGMP-specific, rod, delta [Source:MGI Symbol;Acc:MGI:1270843]	-
ENSMUSG00000047084	298.5	330.71	332.51	259.73	252.96	264.84	320.57	259.18	0.31	0.04	0.32	Ngrn	7	80261215	80265374	+	1714	protein_coding	neugrin, neurite outgrowth associated [Source:MGI Symbol;Acc:MGI:1933212]	-
ENSMUSG00000026179	414.48	436.04	428.35	372.22	358.94	303.4	426.29	344.85	0.31	0.04	0.32	Pnkd	1	74284930	74353694	+	7832	protein_coding	paroxysmal nonkinesiogenic dyskinesia [Source:MGI Symbol;Acc:MGI:1930773]	-
ENSMUSG00000034758	261.63	262.25	281.66	204.51	221.96	221.21	268.51	215.9	0.31	0.05	0.33	Tle6	10	81590904	81601073	-	3088	protein_coding	transducin-like enhancer of split 6 [Source:MGI Symbol;Acc:MGI:2149593]	-
ENSMUSG00000038712	1309.97	1521.92	1428.82	1345.71	1006.83	1088.8	1420.23	1147.11	0.31	0.05	0.34	Mindy1	3	95281345	95296166	+	6458	protein_coding	MINDY lysine 48 deubiquitinase 1 [Source:MGI Symbol;Acc:MGI:1922257]	-
ENSMUSG00000023030	1533.84	1553.51	1598.98	1287.42	1277.79	1196.37	1562.11	1253.86	0.32	0	0.07	Slc11a2	15	100387898	100425072	-	6354	protein_coding	solute carrier family 11 (proton-coupled divalent metal ion transporters), member 2 [Source:MGI Symbol;Acc:MGI:1345279]	-
ENSMUSG00000024914	2056.21	1946.37	1854.24	1518.52	1663.72	1498.75	1952.27	1560.33	0.32	0	0.09	Drap1	19	5422805	5424979	-	1741	protein_coding	Dr1 associated protein 1 (negative cofactor 2 alpha) [Source:MGI Symbol;Acc:MGI:1913806]	-
ENSMUSG00000058818	3721.32	3751.61	3528.52	3194.52	2736.54	2880.82	3667.15	2937.29	0.32	0	0.1	Pirb	7	3711409	3720391	-	4471	protein_coding	paired Ig-like receptor B [Source:MGI Symbol;Acc:MGI:894311]	-
ENSMUSG00000052688	2797.96	2940.62	2778.42	2471.56	2135.64	2223.27	2839	2276.82	0.32	0	0.1	Rab7b	1	131688695	131715439	+	4624	protein_coding	RAB7B, member RAS oncogene family [Source:MGI Symbol;Acc:MGI:2442295]	-
ENSMUSG00000029723	1758.61	1551.41	1771.11	1326.28	1342.77	1395.25	1693.71	1354.77	0.32	0	0.1	Tsc22d4	5	137745730	137768450	+	7509	protein_coding	TSC22 domain family, member 4 [Source:MGI Symbol;Acc:MGI:1926079]	-
ENSMUSG00000028793	2269.29	2052.75	2140.78	1854.95	1632.73	1698.66	2154.27	1728.78	0.32	0.01	0.11	Rnf19b	4	129058271	129085886	+	2872	protein_coding	ring finger protein 19B [Source:MGI Symbol;Acc:MGI:1922484]	-
ENSMUSG00000025647	7541.54	7814.97	7666.33	6842.04	5933	5688.57	7674.28	6154.54	0.32	0.01	0.11	Shisa5	9	109038565	109057777	+	3297	protein_coding	shisa family member 5 [Source:MGI Symbol;Acc:MGI:1915044]	-
ENSMUSG00000030591	4654.57	4021.23	4099.66	3683.31	3330.44	3225.82	4258.49	3413.19	0.32	0.01	0.14	Psmd8	7	29174188	29180701	-	3057	protein_coding	proteasome (prosome, macropain) 26S subunit, non-ATPase, 8 [Source:MGI Symbol;Acc:MGI:1888669]	-
ENSMUSG00000022890	1217.36	1142.75	1151.07	1022.57	875.85	919.34	1170.4	939.26	0.32	0.01	0.14	Atp5j	16	84827866	84835625	-	3130	protein_coding	ATP synthase, H+ transporting, mitochondrial F0 complex, subunit F [Source:MGI Symbol;Acc:MGI:107777]	-
ENSMUSG00000061477	6382.61	6794.39	7593.96	5949.34	5571.06	5107.13	6923.65	5542.51	0.32	0.01	0.15	Rps7	12	28630854	28635953	-	2015	protein_coding	ribosomal protein S7 [Source:MGI Symbol;Acc:MGI:1333818]	-
ENSMUSG00000020536	1172.41	1091.15	1076.75	853.85	977.84	848.31	1113.43	893.33	0.32	0.01	0.16	Llgl1	11	60699723	60714186	+	4862	protein_coding	LLGL1 scribble cell polarity complex component [Source:MGI Symbol;Acc:MGI:102682]	-
ENSMUSG00000037816	694.09	721.46	732.5	569.57	536.91	615.94	716.02	574.14	0.32	0.01	0.17	Fbxw17	13	50417864	50433780	+	3818	protein_coding	F-box and WD-40 domain protein 17 [Source:MGI Symbol;Acc:MGI:1923584]	-
ENSMUSG00000008683	4258.07	4449.9	4317.75	3970.65	3354.44	3142.62	4341.91	3489.24	0.32	0.01	0.18	Rps15a	7	118104372	118116188	-	6270	protein_coding	ribosomal protein S15A [Source:MGI Symbol;Acc:MGI:2389091]	-
ENSMUSG00000028455	621.27	619.3	641.55	549.12	500.92	459.67	627.37	503.24	0.32	0.02	0.21	Stoml2	4	43027690	43031710	-	3022	protein_coding	stomatin (Epb7.2)-like 2 [Source:MGI Symbol;Acc:MGI:1913842]	-
ENSMUSG00000036442	705.78	821.52	760.86	635.02	638.89	559.12	762.72	611.01	0.32	0.02	0.21	Thap11	8	105855132	105856950	+	1819	protein_coding	THAP domain containing 11 [Source:MGI Symbol;Acc:MGI:1930964]	THAP
ENSMUSG00000041560	1313.57	1253.34	1529.55	1188.23	1031.83	1065.47	1365.49	1095.17	0.32	0.02	0.22	Nop53	7	15936183	15946074	-	3847	protein_coding	NOP53 ribosome biogenesis factor [Source:MGI Symbol;Acc:MGI:2154441]	-
ENSMUSG00000040048	938.65	942.64	822.47	778.18	736.88	655.51	901.25	723.52	0.32	0.02	0.22	Ndufb10	17	24722060	24724478	-	1217	protein_coding	NADH:ubiquinone oxidoreductase subunit B10 [Source:MGI Symbol;Acc:MGI:1915592]	-
ENSMUSG00000113948	1751.42	1833.67	2004.84	1668.84	1493.75	1322.19	1863.31	1494.93	0.32	0.02	0.23	Rpl17-ps3	12	67510756	67511311	+	556	processed_pseudogene	ribosomal protein L17, pseudogene 3 [Source:MGI Symbol;Acc:MGI:3642206]	-
ENSMUSG00000024953	4702.22	5027.07	4501.61	3974.75	4236.29	3186.25	4743.63	3799.09	0.32	0.03	0.26	Prdx5	19	6906697	6910106	-	2139	protein_coding	peroxiredoxin 5 [Source:MGI Symbol;Acc:MGI:1859821]	-
ENSMUSG00000020440	1322.56	1243.86	1351.56	1218.91	944.84	971.1	1305.99	1044.95	0.32	0.03	0.26	Arf5	6	28423560	28426602	+	1907	protein_coding	ADP-ribosylation factor 5 [Source:MGI Symbol;Acc:MGI:99434]	-
ENSMUSG00000005378	494.5	512.92	435.2	410.05	354.94	386.61	480.87	383.87	0.32	0.03	0.27	Bud23	5	135052957	135064959	-	3386	protein_coding	BUD23, rRNA methyltransferase and ribosome maturation factor [Source:MGI Symbol;Acc:MGI:1913388]	-
ENSMUSG00000054312	567.32	597.18	570.16	495.95	494.92	399.8	578.22	463.56	0.32	0.03	0.28	Mrps21	3	95862634	95871519	-	739	protein_coding	mitochondrial ribosomal protein S21 [Source:MGI Symbol;Acc:MGI:1913542]	-
ENSMUSG00000024906	399.19	347.57	382.39	296.55	324.95	281.08	376.38	300.86	0.32	0.03	0.29	Mus81	19	5482345	5488402	-	3567	protein_coding	MUS81 structure-specific endonuclease subunit [Source:MGI Symbol;Acc:MGI:1918961]	-
ENSMUSG00000037221	454.94	429.72	532.02	399.83	376.94	356.17	472.22	377.64	0.32	0.04	0.3	Mospd3	5	137596645	137601058	-	1839	protein_coding	motile sperm domain containing 3 [Source:MGI Symbol;Acc:MGI:1916179]	-
ENSMUSG00000025171	784.9	739.37	764.77	721.94	546.91	560.13	763.01	609.66	0.32	0.04	0.31	Ubtd1	19	41981763	42034641	+	1527	protein_coding	ubiquitin domain containing 1 [Source:MGI Symbol;Acc:MGI:2385092]	-
ENSMUSG00000002205	624.87	720.41	740.33	632.97	549.91	489.1	695.2	557.33	0.32	0.05	0.33	Vrk3	7	44748413	44777515	+	6744	protein_coding	vaccinia related kinase 3 [Source:MGI Symbol;Acc:MGI:2182465]	-
ENSMUSG00000016256	16168.3	16684.2	16205	16115.8	11579	11557.8	16352.5	13084.2	0.32	0.05	0.33	Ctsz	2	174427493	174439039	-	1441	protein_coding	cathepsin Z [Source:MGI Symbol;Acc:MGI:1891190]	-
ENSMUSG00000053175	247.25	277	286.55	208.61	217.96	222.23	270.26	216.26	0.32	0.05	0.34	Bcl3	7	19808462	19822770	-	2475	protein_coding	B cell leukemia/lymphoma 3 [Source:MGI Symbol;Acc:MGI:88140]	-
ENSMUSG00000028495	8331.83	8692.31	9058.96	7374.8	7009.82	6339.01	8694.37	6907.88	0.33	0	0.07	Rps6	4	86854660	86857412	-	1586	protein_coding	ribosomal protein S6 [Source:MGI Symbol;Acc:MGI:98159]	-
ENSMUSG00000071076	1006.98	1110.1	1074.79	829.31	877.85	832.08	1063.96	846.41	0.33	0	0.09	Jund	8	70698949	70700616	+	1668	protein_coding	jun D proto-oncogene [Source:MGI Symbol;Acc:MGI:96648]	TF_bZIP
ENSMUSG00000006418	1918.65	1960.06	2039.07	1664.75	1605.73	1425.69	1972.59	1565.39	0.33	0	0.09	Rnf114	2	167492645	167516173	+	3356	protein_coding	ring finger protein 114 [Source:MGI Symbol;Acc:MGI:1933159]	-
ENSMUSG00000005575	1837.73	1751.52	1825.87	1493.98	1513.75	1297.84	1805.04	1435.19	0.33	0	0.1	Ube2m	7	13035120	13038275	-	2357	protein_coding	ubiquitin-conjugating enzyme E2M [Source:MGI Symbol;Acc:MGI:108278]	-
ENSMUSG00000043483	954.83	869.97	969.17	707.62	792.87	720.46	931.32	740.32	0.33	0.01	0.13	Gm6863	12	96922423	96923058	-	636	processed_pseudogene	predicted gene 6863 [Source:MGI Symbol;Acc:MGI:3647386]	-
ENSMUSG00000030357	1737.93	1847.37	1699.72	1369.23	1562.74	1279.57	1761.67	1403.85	0.33	0.01	0.16	Fkbp4	6	128429735	128438677	-	2795	protein_coding	FK506 binding protein 4 [Source:MGI Symbol;Acc:MGI:95543]	-
ENSMUSG00000022450	635.65	579.28	587.76	458.11	500.92	476.92	600.9	478.65	0.33	0.01	0.16	Ndufa6	15	82350140	82354322	-	1801	protein_coding	NADH:ubiquinone oxidoreductase subunit A6 [Source:MGI Symbol;Acc:MGI:1914380]	-
ENSMUSG00000020733	1563.51	1456.62	1636.15	1371.27	1221.79	1103.01	1552.09	1232.03	0.33	0.01	0.18	Slc9a3r1	11	115163341	115181181	+	1925	protein_coding	solute carrier family 9 (sodium/hydrogen exchanger), member 3 regulator 1 [Source:MGI Symbol;Acc:MGI:1349482]	-
ENSMUSG00000006019	532.26	559.27	556.47	403.92	465.92	440.39	549.33	436.74	0.33	0.01	0.18	Dhx34	7	16197147	16222037	-	4596	protein_coding	DEAH (Asp-Glu-Ala-His) box polypeptide 34 [Source:MGI Symbol;Acc:MGI:1918973]	-
ENSMUSG00000036636	3749.19	3711.58	3472.78	3340.75	2594.56	2750.93	3644.52	2895.41	0.33	0.02	0.19	Clcn7	17	25133391	25162104	+	5291	protein_coding	chloride channel, voltage-sensitive 7 [Source:MGI Symbol;Acc:MGI:1347048]	-
ENSMUSG00000068220	14234.3	11578.2	12733.2	9536.53	11393.1	9759.66	12848.6	10229.8	0.33	0.02	0.19	Lgals1	15	78926725	78930465	+	903	protein_coding	lectin, galactose binding, soluble 1 [Source:MGI Symbol;Acc:MGI:96777]	-
ENSMUSG00000068391	443.25	444.46	486.05	377.33	381.94	330.8	457.92	363.36	0.33	0.02	0.22	Chrac1	15	73090392	73097554	+	2353	protein_coding	chromatin accessibility complex 1 [Source:MGI Symbol;Acc:MGI:2135796]	-
ENSMUSG00000073684	391.1	361.26	401.95	299.61	301.95	318.62	384.77	306.73	0.33	0.02	0.23	Faap20	4	155249802	155256687	+	1743	protein_coding	Fanconi anemia core complex associated protein 20 [Source:MGI Symbol;Acc:MGI:1914763]	-
ENSMUSG00000002227	990.79	788.87	919.29	744.43	740.88	665.66	899.65	716.99	0.33	0.02	0.23	Mov10	3	104794836	104818563	-	5607	protein_coding	Moloney leukemia virus 10 [Source:MGI Symbol;Acc:MGI:97054]	-
ENSMUSG00000021037	3153.1	3580.98	3042.47	2623.92	2913.51	2229.36	3258.85	2588.93	0.33	0.02	0.24	Ahsa1	12	87266479	87273998	+	4377	protein_coding	AHA1, activator of heat shock protein ATPase 1 [Source:MGI Symbol;Acc:MGI:2387603]	-
ENSMUSG00000018677	2490.47	2656.25	2525.12	2364.19	2015.66	1714.89	2557.28	2031.58	0.33	0.03	0.26	Slc25a39	11	102402985	102407946	-	2756	protein_coding	solute carrier family 25, member 39 [Source:MGI Symbol;Acc:MGI:1196386]	-
ENSMUSG00000031059	880.21	842.58	857.68	714.78	760.87	582.45	860.16	686.04	0.33	0.03	0.26	Ndufb11	X	20615326	20617619	-	908	protein_coding	NADH:ubiquinone oxidoreductase subunit B11 [Source:MGI Symbol;Acc:MGI:1349919]	-
ENSMUSG00000034786	970.11	975.29	1004.38	922.36	718.88	708.28	983.26	783.17	0.33	0.03	0.27	Gpsm3	17	34589806	34591754	+	1343	protein_coding	G-protein signalling modulator 3 (AGS3-like, C. elegans) [Source:MGI Symbol;Acc:MGI:2146785]	-
ENSMUSG00000057322	941.34	720.41	753.04	652.4	659.89	609.85	804.93	640.71	0.33	0.03	0.28	Rpl38	11	114668524	114672331	+	542	protein_coding	ribosomal protein L38 [Source:MGI Symbol;Acc:MGI:1914921]	-
ENSMUSG00000020308	570.92	644.58	544.73	508.22	481.92	406.91	586.74	465.68	0.33	0.03	0.28	Tpgs1	10	79669369	79676127	+	1402	protein_coding	tubulin polyglutamylase complex subunit 1 [Source:MGI Symbol;Acc:MGI:106618]	-
ENSMUSG00000004788	831.65	724.62	843.01	728.07	631.89	544.91	799.76	634.96	0.33	0.04	0.3	Eif2b2	12	85219481	85226628	+	1885	protein_coding	eukaryotic translation initiation factor 2B, subunit 2 beta [Source:MGI Symbol;Acc:MGI:2145118]	-
ENSMUSG00000035048	267.93	298.06	290.46	214.74	244.96	219.18	285.48	226.29	0.33	0.04	0.3	Anapc13	9	102626296	102634425	+	2377	protein_coding	anaphase promoting complex subunit 13 [Source:MGI Symbol;Acc:MGI:1916260]	-
ENSMUSG00000030538	691.4	662.48	632.75	618.66	498.92	460.69	662.21	526.09	0.33	0.04	0.3	Cib1	7	80227147	80232813	-	2303	protein_coding	calcium and integrin binding 1 (calmyrin) [Source:MGI Symbol;Acc:MGI:1344418]	-
ENSMUSG00000074922	374.92	359.15	384.34	259.73	333.94	294.27	372.8	295.98	0.33	0.04	0.31	Fam122a	19	24476502	24477356	-	855	protein_coding	family with sequence similarity 122, member A [Source:MGI Symbol;Acc:MGI:1915284]	-
ENSMUSG00000027953	548.44	509.76	508.55	360.97	482.92	406.91	522.25	416.93	0.33	0.05	0.33	Slc50a1	3	89268246	89270570	-	1466	protein_coding	solute carrier family 50 (sugar transporter), member 1 [Source:MGI Symbol;Acc:MGI:107417]	-
ENSMUSG00000022841	7379.7	7391.57	7464.86	6225.43	5925	5375.02	7412.04	5841.82	0.34	0	0.04	Ap2m1	16	20535478	20544909	+	4120	protein_coding	adaptor-related protein complex 2, mu 1 subunit [Source:MGI Symbol;Acc:MGI:1298405]	-
ENSMUSG00000055839	1860.21	1918.99	1811.21	1520.57	1492.75	1390.18	1863.47	1467.83	0.34	0	0.04	Elob	17	23824738	23829136	-	1398	protein_coding	elongin B [Source:MGI Symbol;Acc:MGI:1914923]	-
ENSMUSG00000063268	1074.41	1024.79	1107.06	864.08	832.86	833.09	1068.76	843.34	0.34	0	0.06	Parp10	15	76231174	76243441	-	4275	protein_coding	poly (ADP-ribose) polymerase family, member 10 [Source:MGI Symbol;Acc:MGI:3712326]	-
ENSMUSG00000046364	6079.62	5771.7	6034.09	5138.43	4656.22	4343.04	5961.8	4712.56	0.34	0	0.07	Rpl27a	7	109519147	109522367	+	2774	protein_coding	ribosomal protein L27A [Source:MGI Symbol;Acc:MGI:1347076]	-
ENSMUSG00000026209	1672.3	1524.02	1611.7	1213.8	1347.77	1233.91	1602.67	1265.16	0.34	0	0.07	Dnpep	1	75307896	75317990	-	4289	protein_coding	aspartyl aminopeptidase [Source:MGI Symbol;Acc:MGI:1278328]	-
ENSMUSG00000018293	13955.6	12747.2	13172.3	11190	10804.2	9451.18	13291.7	10481.8	0.34	0	0.08	Pfn1	11	70651850	70654644	-	2405	protein_coding	profilin 1 [Source:MGI Symbol;Acc:MGI:97549]	-
ENSMUSG00000028798	1596.78	1612.5	1652.77	1356.96	1330.78	1142.58	1620.68	1276.77	0.34	0	0.1	Eif3i	4	129591960	129600648	-	3702	protein_coding	eukaryotic translation initiation factor 3, subunit I [Source:MGI Symbol;Acc:MGI:1860763]	-
ENSMUSG00000035478	2700.86	2425.59	2617.05	2092.19	2196.63	1828.54	2581.17	2039.12	0.34	0.01	0.12	Mbd3	10	80392539	80399550	-	1987	protein_coding	methyl-CpG binding domain protein 3 [Source:MGI Symbol;Acc:MGI:1333812]	MBD
ENSMUSG00000042747	844.24	907.88	854.75	736.25	683.88	638.26	868.96	686.13	0.34	0.01	0.12	Krtcap2	3	89245966	89249906	+	1522	protein_coding	keratinocyte associated protein 2 [Source:MGI Symbol;Acc:MGI:1913309]	-
ENSMUSG00000005779	2311.55	2219.16	2052.76	1928.57	1649.72	1637.77	2194.49	1738.69	0.34	0.01	0.13	Psmb4	3	94884093	94886961	-	1951	protein_coding	proteasome (prosome, macropain) subunit, beta type 4 [Source:MGI Symbol;Acc:MGI:1098257]	-
ENSMUSG00000003380	2748.51	3214.46	2749.08	2497.13	2226.63	2170.5	2904.02	2298.09	0.34	0.01	0.14	Rabac1	7	24969752	24972754	-	1523	protein_coding	Rab acceptor 1 (prenylated) [Source:MGI Symbol;Acc:MGI:1201692]	-
ENSMUSG00000028703	819.07	804.67	853.77	716.82	646.89	599.7	825.84	654.47	0.34	0.01	0.15	Lrrc41	4	116075269	116097043	+	3713	protein_coding	leucine rich repeat containing 41 [Source:MGI Symbol;Acc:MGI:2441984]	-
ENSMUSG00000024847	1921.35	2208.62	1792.62	1650.43	1585.73	1450.05	1974.2	1562.07	0.34	0.01	0.17	Aip	19	4114446	4125858	-	1937	protein_coding	aryl-hydrocarbon receptor-interacting protein [Source:MGI Symbol;Acc:MGI:109622]	-
ENSMUSG00000030647	767.82	824.68	825.41	678.99	664.89	572.31	805.97	638.73	0.34	0.01	0.17	Ndufc2	7	97400003	97407802	+	754	protein_coding	NADH:ubiquinone oxidoreductase subunit C2 [Source:MGI Symbol;Acc:MGI:1344370]	-
ENSMUSG00000026966	687.8	700.4	647.42	583.89	538.91	486.06	678.54	536.28	0.34	0.01	0.18	Ssna1	2	25271039	25272438	-	1276	protein_coding	SS nuclear autoantigen 1 [Source:MGI Symbol;Acc:MGI:1915725]	-
ENSMUSG00000031389	950.33	892.09	983.84	742.39	823.86	659.57	942.09	741.94	0.34	0.01	0.18	Arhgap4	X	73891442	73921870	-	8105	protein_coding	Rho GTPase activating protein 4 [Source:MGI Symbol;Acc:MGI:2159577]	-
ENSMUSG00000073468	1403.47	1476.63	1653.75	1288.44	1226.79	1069.52	1511.28	1194.92	0.34	0.01	0.18	Sft2d1	17	8311102	8396852	+	3580	protein_coding	SFT2 domain containing 1 [Source:MGI Symbol;Acc:MGI:1918689]	-
ENSMUSG00000020437	1793.68	1459.78	1610.72	1376.38	1178.8	1293.78	1621.39	1282.99	0.34	0.01	0.18	Myo1g	11	6506548	6520965	-	6957	protein_coding	myosin IG [Source:MGI Symbol;Acc:MGI:1927091]	-
ENSMUSG00000024194	757.03	765.7	746.19	669.79	583.9	534.76	756.31	596.15	0.34	0.01	0.18	Cuta	17	26937973	26939478	-	649	protein_coding	cutA divalent cation tolerance homolog [Source:MGI Symbol;Acc:MGI:1914925]	-
ENSMUSG00000074406	407.29	384.43	398.03	323.13	314.95	302.39	396.58	313.49	0.34	0.01	0.18	Zfp628	7	4915217	4922002	+	3523	protein_coding	zinc finger protein 628 [Source:MGI Symbol;Acc:MGI:2665174]	zf-C2H2
ENSMUSG00000042203	554.74	498.18	485.07	402.89	428.93	384.58	512.66	405.47	0.34	0.02	0.19	Tbc1d22b	17	29549788	29606895	+	4139	protein_coding	TBC1 domain family, member 22B [Source:MGI Symbol;Acc:MGI:2681867]	-
ENSMUSG00000026791	364.13	400.23	431.29	318.02	322.95	300.36	398.55	313.78	0.34	0.02	0.23	Slc2a8	2	32972990	32982083	-	3209	protein_coding	solute carrier family 2, (facilitated glucose transporter), member 8 [Source:MGI Symbol;Acc:MGI:1860103]	-
ENSMUSG00000067847	523.27	483.43	427.37	371.19	374.94	387.63	478.02	377.92	0.34	0.02	0.23	Romo1	2	156144039	156145797	+	747	protein_coding	reactive oxygen species modulator 1 [Source:MGI Symbol;Acc:MGI:1914317]	-
ENSMUSG00000027367	1401.68	1479.79	1652.77	1183.12	1352.77	1050.24	1511.41	1195.38	0.34	0.02	0.23	Stard7	2	127270218	127298932	+	5567	protein_coding	START domain containing 7 [Source:MGI Symbol;Acc:MGI:2139090]	-
ENSMUSG00000029570	1581.49	1274.41	1730.03	1232.2	1210.8	1171	1528.64	1204.67	0.34	0.02	0.23	Lfng	5	140607320	140615545	+	2505	protein_coding	LFNG O-fucosylpeptide 3-beta-N-acetylglucosaminyltransferase [Source:MGI Symbol;Acc:MGI:1095413]	-
ENSMUSG00000001751	1908.76	1710.45	1937.36	1709.74	1322.78	1366.84	1852.19	1466.45	0.34	0.02	0.23	Naglu	11	101070012	101077672	+	2658	protein_coding	alpha-N-acetylglucosaminidase (Sanfilippo disease IIIB) [Source:MGI Symbol;Acc:MGI:1351641]	-
ENSMUSG00000006931	2088.58	1881.07	1945.19	1401.95	1835.69	1440.91	1971.61	1559.52	0.34	0.02	0.24	P3h4	11	100408456	100414836	-	2178	protein_coding	prolyl 3-hydroxylase family member 4 (non-enzymatic) [Source:MGI Symbol;Acc:MGI:1913430]	-
ENSMUSG00000020903	531.36	499.23	520.28	444.82	426.93	351.1	516.96	407.61	0.34	0.02	0.24	Stx8	11	67966193	68207148	+	7137	protein_coding	syntaxin 8 [Source:MGI Symbol;Acc:MGI:1890156]	-
ENSMUSG00000035674	772.32	645.63	736.41	511.29	641.89	552.01	718.12	568.4	0.34	0.03	0.27	Ndufa3	7	3617373	3620327	+	1022	protein_coding	NADH:ubiquinone oxidoreductase subunit A3 [Source:MGI Symbol;Acc:MGI:1913341]	-
ENSMUSG00000000378	1216.46	1008.99	1184.32	893.73	1020.83	784.39	1136.59	899.65	0.34	0.03	0.27	Ccm2	11	6546887	6596744	+	3666	protein_coding	cerebral cavernous malformation 2 [Source:MGI Symbol;Acc:MGI:2384924]	-
ENSMUSG00000086841	311.08	332.82	345.22	234.17	264.96	281.08	329.71	260.07	0.34	0.03	0.28	2410006H16Rik	11	62602877	62604807	+	462	processed_transcript	RIKEN cDNA 2410006H16 gene [Source:MGI Symbol;Acc:MGI:1916471]	-
ENSMUSG00000032436	1299.18	1407.12	1494.34	1325.26	1039.83	961.96	1400.21	1109.01	0.34	0.04	0.3	Cmtm7	9	114756836	114781856	-	3455	protein_coding	CKLF-like MARVEL transmembrane domain containing 7 [Source:MGI Symbol;Acc:MGI:2447166]	-
ENSMUSG00000036896	13444.9	16999.1	14247.1	13784.3	11679	9788.07	14897.1	11750.5	0.34	0.04	0.32	C1qc	4	136889804	136893065	-	1931	protein_coding	complement component 1, q subcomponent, C chain [Source:MGI Symbol;Acc:MGI:88225]	-
ENSMUSG00000021866	362.33	371.79	381.41	247.46	330.94	301.37	371.84	293.26	0.34	0.04	0.32	Anxa11	14	25842156	25886804	+	4135	protein_coding	annexin A11 [Source:MGI Symbol;Acc:MGI:108481]	-
ENSMUSG00000040888	467.52	414.97	437.15	367.1	385.94	293.26	439.88	348.77	0.34	0.05	0.33	Gfer	17	24693191	24696156	-	1775	protein_coding	growth factor, augmenter of liver regeneration [Source:MGI Symbol;Acc:MGI:107757]	-
ENSMUSG00000023571	249.05	222.23	234.71	189.18	174.97	194.83	235.33	186.32	0.34	0.05	0.33	C1qtnf12	4	155962318	155966629	+	1366	protein_coding	C1q and tumor necrosis factor related 12 [Source:MGI Symbol;Acc:MGI:1914639]	-
ENSMUSG00000039195	391.1	509.76	419.55	373.24	314.95	353.13	440.14	347.1	0.34	0.05	0.33	1110008P14Rik	2	32377097	32381938	-	2694	protein_coding	RIKEN cDNA 1110008P14 gene [Source:MGI Symbol;Acc:MGI:1920987]	-
ENSMUSG00000115987	1091.49	1065.87	1116.84	909.07	820.86	840.2	1091.4	856.71	0.35	0	0.06	Vps28	15	76622087	76626086	-	2304	protein_coding	vacuolar protein sorting 28 [Source:MGI Symbol;Acc:MGI:1914164]	-
ENSMUSG00000004070	1342.34	1508.23	1447.4	1200.5	1139.81	1040.1	1432.65	1126.8	0.35	0	0.1	Hmox2	16	4726361	4766742	+	2217	protein_coding	heme oxygenase 2 [Source:MGI Symbol;Acc:MGI:109373]	-
ENSMUSG00000004054	1975.29	1953.74	2046.9	1708.72	1581.73	1389.16	1991.98	1559.87	0.35	0	0.1	Map3k11	19	5689131	5702862	+	3801	protein_coding	mitogen-activated protein kinase kinase kinase 11 [Source:MGI Symbol;Acc:MGI:1346880]	-
ENSMUSG00000003072	2070.6	1900.03	1988.22	1720.99	1535.74	1430.77	1986.28	1562.5	0.35	0	0.1	Atp5d	10	80138632	80145818	+	1928	protein_coding	ATP synthase, H+ transporting, mitochondrial F1 complex, delta subunit [Source:MGI Symbol;Acc:MGI:1913293]	-
ENSMUSG00000032643	1671.4	1567.21	1684.07	1340.59	1375.77	1154.76	1640.89	1290.37	0.35	0.01	0.1	Fhl3	4	124700701	124708611	+	1683	protein_coding	four and a half LIM domains 3 [Source:MGI Symbol;Acc:MGI:1341092]	-
ENSMUSG00000071415	5198.52	5103.95	5372	4652.71	3889.35	3751.45	5224.82	4097.84	0.35	0.01	0.11	Rpl23	11	97777527	97782437	-	1770	protein_coding	ribosomal protein L23 [Source:MGI Symbol;Acc:MGI:1929455]	-
ENSMUSG00000029681	890.99	884.71	813.67	688.19	721.88	626.09	863.13	678.72	0.35	0.01	0.12	Bcl7b	5	135168283	135181855	+	2404	protein_coding	B cell CLL/lymphoma 7B [Source:MGI Symbol;Acc:MGI:1332238]	-
ENSMUSG00000048758	2267.5	2402.42	2545.66	2124.91	1764.7	1765.63	2405.19	1885.08	0.35	0.01	0.13	Rpl29	9	106429454	106431568	+	1126	protein_coding	ribosomal protein L29 [Source:MGI Symbol;Acc:MGI:99687]	-
ENSMUSG00000068329	694.99	757.27	732.5	623.77	523.91	562.16	728.26	569.95	0.35	0.01	0.14	Htra2	6	83051266	83055273	-	2946	protein_coding	HtrA serine peptidase 2 [Source:MGI Symbol;Acc:MGI:1928676]	-
ENSMUSG00000026922	704.88	759.38	749.13	590.03	633.89	509.39	737.8	577.77	0.35	0.01	0.17	Agpat2	2	26593057	26604417	-	2130	protein_coding	1-acylglycerol-3-phosphate O-acyltransferase 2 (lysophosphatidic acid acyltransferase, beta) [Source:MGI Symbol;Acc:MGI:1914762]	-
ENSMUSG00000003813	1094.19	945.8	1095.33	824.19	897.85	732.63	1045.11	818.23	0.35	0.01	0.18	Rad23a	8	84834019	84840665	-	2577	protein_coding	RAD23 homolog A, nucleotide excision repair protein [Source:MGI Symbol;Acc:MGI:105126]	-
ENSMUSG00000024696	1810.76	1948.48	1807.29	1625.89	1509.75	1226.81	1855.51	1454.15	0.35	0.02	0.19	Lpxn	19	12798606	12833807	+	1675	protein_coding	leupaxin [Source:MGI Symbol;Acc:MGI:2147677]	-
ENSMUSG00000015289	329.96	334.93	315.89	261.78	257.96	248.61	326.93	256.11	0.35	0.02	0.2	Lage3	X	74351276	74353618	-	2021	protein_coding	L antigen family, member 3 [Source:MGI Symbol;Acc:MGI:1913442]	-
ENSMUSG00000003873	2327.73	2465.61	2388.21	2187.29	1829.69	1636.76	2393.85	1884.58	0.35	0.02	0.2	Bax	7	45461697	45466898	-	1576	protein_coding	BCL2-associated X protein [Source:MGI Symbol;Acc:MGI:99702]	-
ENSMUSG00000026307	439.65	440.25	469.43	388.58	324.95	347.04	449.78	353.52	0.35	0.02	0.2	Scly	1	91298338	91321075	+	4549	protein_coding	selenocysteine lyase [Source:MGI Symbol;Acc:MGI:1355310]	-
ENSMUSG00000018585	1748.72	1826.3	1703.63	1615.67	1322.78	1197.38	1759.55	1378.61	0.35	0.02	0.21	Atox1	11	55446641	55461239	-	541	protein_coding	antioxidant 1 copper chaperone [Source:MGI Symbol;Acc:MGI:1333855]	-
ENSMUSG00000028459	12873.1	12216.4	11989.9	8448.51	11649	9003.69	12359.8	9700.41	0.35	0.02	0.23	Cd72	4	43446462	43454628	-	3422	protein_coding	CD72 antigen [Source:MGI Symbol;Acc:MGI:88345]	-
ENSMUSG00000023020	792.99	931.06	790.2	727.05	669.89	572.31	838.08	656.41	0.35	0.02	0.23	Cox14	15	99725618	99728136	+	723	protein_coding	cytochrome c oxidase assembly protein 14 [Source:MGI Symbol;Acc:MGI:1913629]	-
ENSMUSG00000038055	287.71	290.69	271.88	220.88	235.96	212.08	283.43	222.97	0.35	0.03	0.26	Dexi	16	10502531	10543054	-	3353	protein_coding	dexamethasone-induced transcript [Source:MGI Symbol;Acc:MGI:1926236]	-
ENSMUSG00000027498	699.49	794.14	653.29	645.24	523.91	514.47	715.64	561.21	0.35	0.03	0.27	Cstf1	2	172370681	172382448	+	3504	protein_coding	cleavage stimulation factor, 3' pre-RNA, subunit 1 [Source:MGI Symbol;Acc:MGI:1914587]	-
ENSMUSG00000023277	1230.85	1298.63	1324.17	1183.12	1006.83	839.18	1284.55	1009.71	0.35	0.03	0.27	Twf2	9	106203108	106215389	+	2319	protein_coding	twinfilin actin binding protein 2 [Source:MGI Symbol;Acc:MGI:1346078]	-
ENSMUSG00000046417	299.4	328.61	322.73	272	245.96	229.33	316.91	249.1	0.35	0.03	0.27	Lrrc75a	11	62604884	62648523	-	2089	protein_coding	leucine rich repeat containing 75A [Source:MGI Symbol;Acc:MGI:2682293]	-
ENSMUSG00000020267	1968.1	2088.56	1831.74	1838.59	1473.75	1314.07	1962.8	1542.14	0.35	0.03	0.27	Hint1	11	54866383	54870501	+	872	protein_coding	histidine triad nucleotide binding protein 1 [Source:MGI Symbol;Acc:MGI:1321133]	-
ENSMUSG00000004952	3494.75	2732.08	3465.93	2156.61	2522.58	2916.33	3230.92	2531.84	0.35	0.04	0.3	Rasa4	5	136083916	136111860	+	7485	protein_coding	RAS p21 protein activator 4 [Source:MGI Symbol;Acc:MGI:1858600]	-
ENSMUSG00000022820	412.68	407.6	451.82	370.17	347.94	277.02	424.03	331.71	0.35	0.04	0.3	Ndufb4	16	37647170	37654453	-	1916	protein_coding	NADH:ubiquinone oxidoreductase subunit B4 [Source:MGI Symbol;Acc:MGI:1915444]	-
ENSMUSG00000052949	739.95	602.45	713.92	537.87	615.9	462.72	685.44	538.83	0.35	0.04	0.31	Rnf157	11	116336353	116413032	-	9537	protein_coding	ring finger protein 157 [Source:MGI Symbol;Acc:MGI:2442484]	-
ENSMUSG00000038910	714.77	691.97	779.44	578.78	670.89	467.79	728.73	572.48	0.35	0.04	0.32	Plcl2	17	50509403	50688484	+	6626	protein_coding	phospholipase C-like 2 [Source:MGI Symbol;Acc:MGI:1352756]	-
ENSMUSG00000001289	1718.15	1679.9	1813.16	1438.76	1332.78	1286.68	1737.07	1352.74	0.36	0	0.04	Pfdn5	15	102326116	102331873	+	1394	protein_coding	prefoldin 5 [Source:MGI Symbol;Acc:MGI:1928753]	-
ENSMUSG00000028234	5487.12	5269.31	5827.74	4699.75	4284.28	3949.32	5528.06	4311.12	0.36	0	0.07	Rps20	4	3831334	3835665	-	4080	protein_coding	ribosomal protein S20 [Source:MGI Symbol;Acc:MGI:1914677]	-
ENSMUSG00000009555	2034.63	1750.47	2079.17	1547.15	1523.74	1497.74	1954.76	1522.88	0.36	0	0.07	Cdk9	2	32705784	32713076	-	4611	protein_coding	cyclin-dependent kinase 9 (CDC2-related kinase) [Source:MGI Symbol;Acc:MGI:1328368]	-
ENSMUSG00000002233	3296.95	2878.48	2785.27	2259.89	2460.59	2260.82	2986.9	2327.1	0.36	0	0.08	Rhoc	3	104788375	104794459	+	1618	protein_coding	ras homolog family member C [Source:MGI Symbol;Acc:MGI:106028]	-
ENSMUSG00000035392	1532.04	1495.59	1745.68	1285.38	1196.8	1240	1591.1	1240.72	0.36	0	0.08	Dennd1a	2	37798991	38287390	-	15344	protein_coding	DENN/MADD domain containing 1A [Source:MGI Symbol;Acc:MGI:2442794]	-
ENSMUSG00000029310	992.59	996.36	973.08	813.97	793.87	699.15	987.34	768.99	0.36	0	0.08	Nudt9	5	104046306	104065379	+	2392	protein_coding	nudix (nucleoside diphosphate linked moiety X)-type motif 9 [Source:MGI Symbol;Acc:MGI:1921417]	-
ENSMUSG00000023104	828.96	846.8	842.03	691.26	671.89	592.6	839.26	651.92	0.36	0	0.09	Rfc2	5	134581366	134601805	+	6303	protein_coding	replication factor C (activator 1) 2 [Source:MGI Symbol;Acc:MGI:1341868]	-
ENSMUSG00000060938	6024.78	6464.73	6713.78	5437.03	5084.15	4426.25	6401.1	4982.47	0.36	0	0.09	Rpl26	11	68901583	68906989	+	1444	protein_coding	ribosomal protein L26 [Source:MGI Symbol;Acc:MGI:106022]	-
ENSMUSG00000008668	6026.58	6141.39	5581.29	5167.07	4483.25	4220.26	5916.42	4623.52	0.36	0	0.1	Rps18	17	33951999	33956001	-	2491	protein_coding	ribosomal protein S18 [Source:MGI Symbol;Acc:MGI:98146]	-
ENSMUSG00000084786	1498.78	1574.58	1448.38	1296.62	1160.8	1067.49	1507.24	1174.97	0.36	0	0.1	Ubl5	9	20642878	20647140	+	3468	protein_coding	ubiquitin-like 5 [Source:MGI Symbol;Acc:MGI:1913427]	-
ENSMUSG00000068245	776.81	913.15	892.89	676.94	676.89	663.63	860.95	672.49	0.36	0.01	0.11	Phf11d	14	59347407	59365470	-	4498	protein_coding	PHD finger protein 11D [Source:MGI Symbol;Acc:MGI:1277133]	-
ENSMUSG00000040552	11244.9	13001.1	12195.3	10631.7	9050.48	8725.65	12147.1	9469.28	0.36	0.01	0.11	C3ar1	6	122847138	122856161	-	4305	protein_coding	complement component 3a receptor 1 [Source:MGI Symbol;Acc:MGI:1097680]	-
ENSMUSG00000002379	574.52	608.77	588.74	481.63	470.92	429.23	590.67	460.59	0.36	0.01	0.11	Ndufa11	17	56717767	56722141	+	1092	protein_coding	NADH:ubiquinone oxidoreductase subunit A11 [Source:MGI Symbol;Acc:MGI:1917125]	-
ENSMUSG00000067038	1612.96	1561.94	1628.32	1397.86	1120.81	1228.84	1601.08	1249.17	0.36	0.01	0.11	Rps12-ps3	19	59322290	59322783	+	494	protein_coding	ribosomal protein S12, pseudogene 3 [Source:MGI Symbol;Acc:MGI:3704503]	-
ENSMUSG00000013846	2395.17	1999.03	2408.75	1678.04	1876.68	1753.45	2267.65	1769.39	0.36	0.01	0.11	St3gal1	15	67102875	67176830	-	6851	protein_coding	ST3 beta-galactoside alpha-2,3-sialyltransferase 1 [Source:MGI Symbol;Acc:MGI:98304]	-
ENSMUSG00000030272	2154.21	1843.15	2181.86	1686.22	1661.72	1474.4	2059.74	1607.45	0.36	0.01	0.11	Camk1	6	113334124	113343984	-	5975	protein_coding	calcium/calmodulin-dependent protein kinase I [Source:MGI Symbol;Acc:MGI:1098535]	-
ENSMUSG00000070003	1077.11	1282.83	1165.74	980.65	915.85	845.27	1175.23	913.92	0.36	0.01	0.12	Ssbp4	8	70597490	70608872	-	3164	protein_coding	single stranded DNA binding protein 4 [Source:MGI Symbol;Acc:MGI:1924150]	-
ENSMUSG00000012848	7734.84	8030.88	7353.37	6902.37	5814.02	5339.5	7706.37	6018.63	0.36	0.01	0.14	Rps5	7	12922290	12926686	+	1734	protein_coding	ribosomal protein S5 [Source:MGI Symbol;Acc:MGI:1097682]	-
ENSMUSG00000036751	1909.66	1866.32	1747.64	1605.44	1448.76	1256.23	1841.21	1436.81	0.36	0.01	0.14	Cox6b1	7	30616861	30626151	-	708	protein_coding	cytochrome c oxidase, subunit 6B1 [Source:MGI Symbol;Acc:MGI:107460]	-
ENSMUSG00000030826	1056.43	1004.78	971.13	800.68	870.85	684.94	1010.78	785.49	0.36	0.01	0.15	Bcat2	7	45570153	45589711	+	3900	protein_coding	branched chain aminotransferase 2, mitochondrial [Source:MGI Symbol;Acc:MGI:1276534]	-
ENSMUSG00000018287	639.25	654.06	690.45	561.39	524.91	462.72	661.25	516.34	0.36	0.01	0.16	Spag7	11	70663771	70669416	-	1480	protein_coding	sperm associated antigen 7 [Source:MGI Symbol;Acc:MGI:107380]	-
ENSMUSG00000109324	1728.04	1646.2	1757.42	1323.21	1515.75	1146.64	1710.55	1328.53	0.36	0.01	0.16	Prmt1	7	44975989	44986568	-	3425	protein_coding	protein arginine N-methyltransferase 1 [Source:MGI Symbol;Acc:MGI:107846]	-
ENSMUSG00000057948	655.43	810.99	704.14	603.32	554.91	535.78	723.52	564.67	0.36	0.01	0.18	Unc13d	11	116062095	116077961	-	4679	protein_coding	unc-13 homolog D [Source:MGI Symbol;Acc:MGI:1917700]	-
ENSMUSG00000025495	686	695.13	672.85	516.4	609.9	473.88	684.66	533.39	0.36	0.01	0.19	Ptdss2	7	141122382	141157606	+	5631	protein_coding	phosphatidylserine synthase 2 [Source:MGI Symbol;Acc:MGI:1351664]	-
ENSMUSG00000004667	860.43	845.74	855.73	775.11	613.9	611.88	853.97	666.96	0.36	0.02	0.19	Polr2e	10	80035949	80039795	-	2670	protein_coding	polymerase (RNA) II (DNA directed) polypeptide E [Source:MGI Symbol;Acc:MGI:1913670]	-
ENSMUSG00000024560	1179.6	915.26	1085.55	858.96	869.85	747.86	1060.14	825.56	0.36	0.02	0.2	Cxxc1	18	74216131	74221491	+	2618	protein_coding	CXXC finger 1 (PHD domain) [Source:MGI Symbol;Acc:MGI:1921572]	-
ENSMUSG00000040751	961.12	1054.28	862.57	847.71	699.88	701.18	959.33	749.59	0.36	0.02	0.21	Lat2	5	134600022	134615025	-	2621	protein_coding	linker for activation of T cells family, member 2 [Source:MGI Symbol;Acc:MGI:1926479]	-
ENSMUSG00000021928	382.11	389.7	345.22	263.82	306.95	298.33	372.34	289.7	0.36	0.02	0.21	Ebpl	14	61331742	61360439	-	14296	protein_coding	emopamil binding protein-like [Source:MGI Symbol;Acc:MGI:1915427]	-
ENSMUSG00000040521	246.35	250.67	264.05	196.33	200.97	193.81	253.69	197.04	0.36	0.02	0.23	Tsfm	10	127011572	127030840	-	2904	protein_coding	Ts translation elongation factor, mitochondrial [Source:MGI Symbol;Acc:MGI:1913649]	-
ENSMUSG00000021520	358.74	411.81	443.02	320.07	332.94	291.23	404.52	314.75	0.36	0.02	0.24	Uqcrb	13	66900617	66905378	-	876	protein_coding	ubiquinol-cytochrome c reductase binding protein [Source:MGI Symbol;Acc:MGI:1914780]	-
ENSMUSG00000043964	754.33	668.8	851.81	676.94	532.91	557.09	758.32	588.98	0.36	0.03	0.27	Orai3	7	127769815	127775150	+	2141	protein_coding	ORAI calcium release-activated calcium modulator 3 [Source:MGI Symbol;Acc:MGI:3039586]	-
ENSMUSG00000044197	697.69	643.52	885.07	593.09	595.9	539.84	742.09	576.28	0.36	0.03	0.27	Gpr146	5	139377697	139396415	+	6786	protein_coding	G protein-coupled receptor 146 [Source:MGI Symbol;Acc:MGI:1933113]	-
ENSMUSG00000064326	374.92	388.64	352.07	303.7	319.95	246.58	371.88	290.08	0.36	0.03	0.28	Siva1	12	112644679	112649149	+	2420	protein_coding	SIVA1, apoptosis-inducing factor [Source:MGI Symbol;Acc:MGI:1353606]	-
ENSMUSG00000062683	1140.04	1277.57	1242.03	1143.24	918.85	789.46	1219.88	950.51	0.36	0.03	0.28	Atp5g2	15	102662864	102672352	-	1675	protein_coding	ATP synthase, H+ transporting, mitochondrial F0 complex, subunit C2 (subunit 9) [Source:MGI Symbol;Acc:MGI:1915192]	-
ENSMUSG00000107002	672.52	746.74	747.17	673.88	489.92	528.67	722.14	564.16	0.36	0.03	0.28	0610012G03Rik	16	31947050	31948494	-	1445	protein_coding	RIKEN cDNA 0610012G03 gene [Source:MGI Symbol;Acc:MGI:1913301]	-
ENSMUSG00000039759	191.51	213.81	215.15	152.36	162.97	166.42	206.82	160.58	0.36	0.04	0.31	Thap3	4	151982639	151988997	-	1334	protein_coding	THAP domain containing, apoptosis associated protein 3 [Source:MGI Symbol;Acc:MGI:1917126]	THAP
ENSMUSG00000030714	219.38	259.09	242.54	195.31	200.97	166.42	240.34	187.56	0.36	0.05	0.34	Sgf29	7	126649309	126672925	+	1802	protein_coding	SAGA complex associated factor 29 [Source:MGI Symbol;Acc:MGI:1922815]	-
ENSMUSG00000047921	993.49	1060.6	1015.14	1005.19	693.88	697.12	1023.08	798.73	0.36	0.05	0.34	Trappc9	15	72589620	73061204	-	7937	protein_coding	trafficking protein particle complex 9 [Source:MGI Symbol;Acc:MGI:1923760]	-
ENSMUSG00000032812	4288.64	4215.03	4326.55	3286.55	3296.45	3330.34	4276.74	3304.45	0.37	1.90754346818076e-05	0	Arap1	7	101348067	101412586	+	8433	protein_coding	ArfGAP with RhoGAP domain, ankyrin repeat and PH domain 1 [Source:MGI Symbol;Acc:MGI:1916960]	-
ENSMUSG00000020901	3293.35	2904.81	3255.67	2590.18	2454.59	2277.05	3151.28	2440.61	0.37	0	0.05	Pik3r5	11	68432121	68497849	+	5550	protein_coding	phosphoinositide-3-kinase regulatory subunit 5 [Source:MGI Symbol;Acc:MGI:2443588]	-
ENSMUSG00000017830	820.87	814.15	859.64	669.79	684.88	580.42	831.55	645.03	0.37	0	0.1	Dhx58	11	100694884	100704271	-	3272	protein_coding	DEXH (Asp-Glu-X-His) box polypeptide 58 [Source:MGI Symbol;Acc:MGI:1931560]	-
ENSMUSG00000053483	607.78	583.49	607.32	425.39	490.92	477.94	599.53	464.75	0.37	0.01	0.11	Usp21	1	171281945	171287991	-	4756	protein_coding	ubiquitin specific peptidase 21 [Source:MGI Symbol;Acc:MGI:1353665]	-
ENSMUSG00000003184	873.91	884.71	808.78	600.25	658.89	725.53	855.8	661.56	0.37	0.01	0.11	Irf3	7	44997648	45002848	+	3442	protein_coding	interferon regulatory factor 3 [Source:MGI Symbol;Acc:MGI:1859179]	IRF
ENSMUSG00000030842	2165.9	2505.63	2258.14	1912.21	1870.69	1574.86	2309.89	1785.92	0.37	0.01	0.11	Lamtor1	7	101905904	101926675	+	3215	protein_coding	late endosomal/lysosomal adaptor, MAPK and MTOR activator 1 [Source:MGI Symbol;Acc:MGI:1913758]	-
ENSMUSG00000097328	514.28	539.25	470.4	383.47	404.93	387.63	507.98	392.01	0.37	0.01	0.12	Tnfsf12	11	69686250	69695849	-	1515	protein_coding	tumor necrosis factor (ligand) superfamily, member 12 [Source:MGI Symbol;Acc:MGI:1196259]	-
ENSMUSG00000027935	418.08	409.71	410.75	310.86	326.95	323.7	412.84	320.5	0.37	0.01	0.12	Rab13	3	90213695	90226385	+	2300	protein_coding	RAB13, member RAS oncogene family [Source:MGI Symbol;Acc:MGI:1927232]	-
ENSMUSG00000007833	680.61	690.92	733.48	617.63	514.91	495.19	701.67	542.58	0.37	0.01	0.16	Aldh16a1	7	45140684	45154584	-	5622	protein_coding	aldehyde dehydrogenase 16 family, member A1 [Source:MGI Symbol;Acc:MGI:1916998]	-
ENSMUSG00000024958	498.09	501.34	531.04	388.58	436.93	357.18	510.16	394.23	0.37	0.01	0.16	Gpr137	19	6938069	6942450	-	2768	protein_coding	G protein-coupled receptor 137 [Source:MGI Symbol;Acc:MGI:2147529]	-
ENSMUSG00000041355	1578.8	1284.94	1571.6	1162.67	1236.79	1025.89	1478.45	1141.78	0.37	0.01	0.16	Ssr2	3	88575876	88588419	+	1864	protein_coding	signal sequence receptor, beta [Source:MGI Symbol;Acc:MGI:1913506]	-
ENSMUSG00000051343	3688.95	3306.09	4066.41	2656.65	3252.45	2667.72	3687.15	2858.94	0.37	0.01	0.16	Rab11fip5	6	85334962	85374634	-	6124	protein_coding	RAB11 family interacting protein 5 (class I) [Source:MGI Symbol;Acc:MGI:1098586]	-
ENSMUSG00000003423	703.09	678.28	767.71	596.16	583.9	485.04	716.36	555.03	0.37	0.01	0.17	Pih1d1	7	45154303	45160065	+	2020	protein_coding	PIH1 domain containing 1 [Source:MGI Symbol;Acc:MGI:1916095]	-
ENSMUSG00000002767	565.53	607.71	542.77	490.84	443.93	393.71	572	442.83	0.37	0.01	0.18	Mrpl2	17	46646229	46650139	+	1170	protein_coding	mitochondrial ribosomal protein L2 [Source:MGI Symbol;Acc:MGI:1351622]	-
ENSMUSG00000022570	533.16	531.88	544.73	446.86	440.93	354.14	536.59	413.98	0.37	0.01	0.18	Tsta3	15	75924676	75929832	-	2906	protein_coding	tissue specific transplantation antigen P35B [Source:MGI Symbol;Acc:MGI:98857]	-
ENSMUSG00000059534	723.76	677.23	622.97	563.44	546.91	453.58	674.65	521.31	0.37	0.01	0.18	Uqcr10	11	4701973	4704342	-	584	protein_coding	ubiquinol-cytochrome c reductase, complex III subunit X [Source:MGI Symbol;Acc:MGI:1913402]	-
ENSMUSG00000008035	1158.92	1108	987.75	891.68	907.85	714.37	1084.89	837.97	0.37	0.01	0.18	Mid1ip1	X	10715013	10719690	+	2128	protein_coding	Mid1 interacting protein 1 (gastrulation specific G12-like (zebrafish)) [Source:MGI Symbol;Acc:MGI:1915291]	-
ENSMUSG00000063802	554.74	599.29	561.36	499.02	440.93	391.69	571.79	443.88	0.37	0.02	0.19	Hspbp1	7	4660521	4685068	-	1892	protein_coding	HSPA (heat shock 70kDa) binding protein, cytoplasmic cochaperone 1 [Source:MGI Symbol;Acc:MGI:1913495]	-
ENSMUSG00000027327	717.47	700.4	644.48	547.08	592.9	451.55	687.45	530.51	0.37	0.02	0.2	1700037H04Rik	2	131146324	131160081	-	2286	protein_coding	RIKEN cDNA 1700037H04 gene [Source:MGI Symbol;Acc:MGI:1914576]	-
ENSMUSG00000055652	658.13	578.22	558.42	410.05	500.92	480.98	598.26	463.98	0.37	0.02	0.2	Klhl25	7	75848310	75874131	+	3856	protein_coding	kelch-like 25 [Source:MGI Symbol;Acc:MGI:2668031]	-
ENSMUSG00000043091	3712.33	3468.29	3455.18	2653.58	3268.45	2283.14	3545.26	2735.06	0.37	0.02	0.21	Tuba1c	15	99029891	99038110	+	2287	protein_coding	tubulin, alpha 1C [Source:MGI Symbol;Acc:MGI:1095409]	-
ENSMUSG00000020150	282.31	277	271.88	205.54	233.96	203.96	277.06	214.49	0.37	0.02	0.23	Gamt	10	80258151	80261012	-	1444	protein_coding	guanidinoacetate methyltransferase [Source:MGI Symbol;Acc:MGI:1098221]	-
ENSMUSG00000020133	754.33	851.01	731.52	714.78	558.91	538.82	778.96	604.17	0.37	0.03	0.26	2310011J03Rik	10	80318254	80320537	-	1649	protein_coding	RIKEN cDNA 2310011J03 gene [Source:MGI Symbol;Acc:MGI:1913624]	-
ENSMUSG00000034854	2770.98	2446.65	2940.76	2557.46	1818.69	1951.32	2719.47	2109.16	0.37	0.03	0.27	Mfsd12	10	81357491	81366225	+	3971	protein_coding	major facilitator superfamily domain containing 12 [Source:MGI Symbol;Acc:MGI:3604804]	-
ENSMUSG00000028643	606.88	535.04	499.74	446.86	472.92	353.13	547.22	424.3	0.37	0.03	0.29	Svbp	4	119195306	119201298	+	1065	protein_coding	small vasohibin binding protein [Source:MGI Symbol;Acc:MGI:1916466]	-
ENSMUSG00000046818	629.36	462.37	677.73	456.07	460.92	456.63	589.82	457.87	0.37	0.04	0.32	Ddit4l	3	137621612	137628333	+	2916	protein_coding	DNA-damage-inducible transcript 4-like [Source:MGI Symbol;Acc:MGI:1920534]	-
ENSMUSG00000019505	11560.5	11474.9	10724.5	9137.72	8410.59	8395.87	11253.3	8648.06	0.38	0	0.01	Ubb	11	62551171	62553213	+	1675	protein_coding	ubiquitin B [Source:MGI Symbol;Acc:MGI:98888]	-
ENSMUSG00000028070	947.64	933.16	976.02	748.52	755.87	683.93	952.27	729.44	0.38	0	0.04	Naxe	3	88056520	88058495	-	908	protein_coding	NAD(P)HX epimerase [Source:MGI Symbol;Acc:MGI:2180167]	-
ENSMUSG00000060519	2581.28	2897.44	2888.93	2269.09	2169.64	2007.13	2789.21	2148.62	0.38	0	0.04	Tor3a	1	156653617	156674356	-	3892	protein_coding	torsin family 3, member A [Source:MGI Symbol;Acc:MGI:1353652]	-
ENSMUSG00000058600	3127.92	3353.48	3237.09	2663.81	2574.57	2253.71	3239.5	2497.36	0.38	0	0.05	Rpl30	15	34440505	34443640	-	3020	protein_coding	ribosomal protein L30 [Source:MGI Symbol;Acc:MGI:98037]	-
ENSMUSG00000047675	6474.32	6683.8	6324.55	5546.44	4850.18	4568.31	6494.22	4988.31	0.38	0	0.05	Rps8	4	117153827	117156243	-	1726	protein_coding	ribosomal protein S8 [Source:MGI Symbol;Acc:MGI:98166]	-
ENSMUSG00000024944	939.55	966.87	876.26	711.71	744.87	681.9	927.56	712.83	0.38	0	0.05	Arl2	19	6134374	6141406	-	2891	protein_coding	ADP-ribosylation factor-like 2 [Source:MGI Symbol;Acc:MGI:1928393]	-
ENSMUSG00000030744	10498.6	10472.3	10990.5	9108.07	8029.65	7378.09	10653.8	8171.94	0.38	0	0.05	Rps3	7	99477896	99483738	-	4483	protein_coding	ribosomal protein S3 [Source:MGI Symbol;Acc:MGI:1350917]	-
ENSMUSG00000024248	3105.44	3212.35	3174.5	2703.69	2374.6	2223.27	3164.1	2433.85	0.38	0	0.05	Cox7a2l	17	83501919	83514333	-	1147	protein_coding	cytochrome c oxidase subunit 7A2 like [Source:MGI Symbol;Acc:MGI:106015]	-
ENSMUSG00000017404	6859.13	7137.74	7047.27	6094.54	5216.12	4862.58	7014.71	5391.08	0.38	0	0.07	Rpl19	11	98026710	98030492	+	1022	protein_coding	ribosomal protein L19 [Source:MGI Symbol;Acc:MGI:98020]	-
ENSMUSG00000030035	768.72	767.8	720.77	573.66	620.9	536.79	752.43	577.12	0.38	0	0.08	Wbp1	6	83119044	83121559	-	2403	protein_coding	WW domain binding protein 1 [Source:MGI Symbol;Acc:MGI:104710]	-
ENSMUSG00000021038	2189.28	2544.6	2145.67	1856.99	1798.7	1627.62	2293.18	1761.11	0.38	0	0.08	Vipas39	12	87238868	87266256	-	3933	protein_coding	VPS33B interacting protein, apical-basolateral polarity regulator, spe-39 homolog [Source:MGI Symbol;Acc:MGI:2144805]	-
ENSMUSG00000020232	1032.15	911.04	969.17	785.34	767.87	687.99	970.79	747.06	0.38	0	0.08	Hmg20b	10	81346048	81350480	-	3149	protein_coding	high mobility group 20B [Source:MGI Symbol;Acc:MGI:1341190]	HMG
ENSMUSG00000012405	4670.75	4407.77	5105.02	4039.17	3559.4	3296.85	4727.85	3631.81	0.38	0	0.09	Rpl15	14	18267823	18271391	-	2473	protein_coding	ribosomal protein L15 [Source:MGI Symbol;Acc:MGI:1913730]	-
ENSMUSG00000022216	1830.54	2036.95	1931.5	1664.75	1451.76	1352.63	1932.99	1489.71	0.38	0	0.09	Psme1	14	55578123	55581529	+	2209	protein_coding	proteasome (prosome, macropain) activator subunit 1 (PA28 alpha) [Source:MGI Symbol;Acc:MGI:1096367]	-
ENSMUSG00000003528	1802.67	1524.02	1752.53	1384.57	1360.77	1154.76	1693.07	1300.03	0.38	0.01	0.11	Slc25a1	16	17925223	17928219	-	2164	protein_coding	solute carrier family 25 (mitochondrial carrier, citrate transporter), member 1 [Source:MGI Symbol;Acc:MGI:1345283]	-
ENSMUSG00000020253	855.93	794.14	819.54	609.45	712.88	569.26	823.2	630.53	0.38	0.01	0.12	Ppm1m	9	106194947	106199746	-	2710	protein_coding	protein phosphatase 1M [Source:MGI Symbol;Acc:MGI:1915155]	-
ENSMUSG00000031706	524.17	471.85	511.48	414.14	367.94	378.49	502.5	386.86	0.38	0.01	0.12	Rfx1	8	84066834	84096992	+	6431	protein_coding	regulatory factor X, 1 (influences HLA class II expression) [Source:MGI Symbol;Acc:MGI:105982]	RFX
ENSMUSG00000024902	404.59	393.91	384.34	295.52	322.95	291.23	394.28	303.23	0.38	0.01	0.13	Mrpl11	19	4962306	4966995	+	2882	protein_coding	mitochondrial ribosomal protein L11 [Source:MGI Symbol;Acc:MGI:2137215]	-
ENSMUSG00000028843	3995.54	3990.69	4146.6	3644.45	2948.5	2701.21	4044.28	3098.06	0.38	0.01	0.13	Sh3bgrl3	4	134127406	134128789	-	821	protein_coding	SH3 domain binding glutamic acid-rich protein-like 3 [Source:MGI Symbol;Acc:MGI:1920973]	-
ENSMUSG00000030588	629.36	536.09	615.14	444.82	490.92	434.3	593.53	456.68	0.38	0.01	0.14	Yif1b	7	29238329	29247597	+	1363	protein_coding	Yip1 interacting factor homolog B (S. cerevisiae) [Source:MGI Symbol;Acc:MGI:1924504]	-
ENSMUSG00000032180	608.68	628.78	581.89	503.11	493.92	404.88	606.45	467.3	0.38	0.01	0.16	Tmed1	9	21507553	21510252	-	1519	protein_coding	transmembrane p24 trafficking protein 1 [Source:MGI Symbol;Acc:MGI:106201]	-
ENSMUSG00000029500	331.76	350.73	299.26	238.26	260.96	253.68	327.25	250.97	0.38	0.01	0.19	Pgam5	5	110259130	110269913	-	2373	protein_coding	phosphoglycerate mutase family member 5 [Source:MGI Symbol;Acc:MGI:1919792]	-
ENSMUSG00000018286	1833.24	1772.59	1759.37	1647.37	1312.78	1162.88	1788.4	1374.34	0.38	0.02	0.2	Psmb6	11	70525367	70527858	+	1872	protein_coding	proteasome (prosome, macropain) subunit, beta type 6 [Source:MGI Symbol;Acc:MGI:104880]	-
ENSMUSG00000020400	2000.47	1476.63	1847.39	1466.37	1396.77	1228.84	1774.83	1363.99	0.38	0.02	0.2	Tnip1	11	54910785	54962917	-	3539	protein_coding	TNFAIP3 interacting protein 1 [Source:MGI Symbol;Acc:MGI:1926194]	-
ENSMUSG00000033055	251.74	245.4	243.52	202.47	190.97	176.56	246.89	190	0.38	0.02	0.23	Ankrd54	15	79053094	79062893	-	4270	protein_coding	ankyrin repeat domain 54 [Source:MGI Symbol;Acc:MGI:2444209]	-
ENSMUSG00000058715	7232.25	8035.09	8286.36	7205.06	5982.99	4935.64	7851.23	6041.23	0.38	0.02	0.23	Fcer1g	1	171229572	171234365	-	874	protein_coding	Fc receptor, IgE, high affinity I, gamma polypeptide [Source:MGI Symbol;Acc:MGI:95496]	-
ENSMUSG00000040767	332.66	370.74	317.84	267.91	287.95	230.34	340.41	262.07	0.38	0.03	0.25	Snrnp25	11	32205415	32208984	+	1041	protein_coding	small nuclear ribonucleoprotein 25 (U11/U12) [Source:MGI Symbol;Acc:MGI:1925622]	-
ENSMUSG00000032182	285.91	294.9	252.32	229.06	220.96	190.77	277.71	213.6	0.38	0.03	0.27	Yipf2	9	21588682	21592828	-	2174	protein_coding	Yip1 domain family, member 2 [Source:MGI Symbol;Acc:MGI:1922016]	-
ENSMUSG00000021368	239.16	211.7	223.96	173.84	184.97	161.34	224.94	173.38	0.38	0.03	0.28	Tbc1d7	13	43151740	43171501	-	4042	protein_coding	TBC1 domain family, member 7 [Source:MGI Symbol;Acc:MGI:1914296]	-
ENSMUSG00000031349	520.57	391.8	526.15	389.6	383.94	331.82	479.51	368.45	0.38	0.03	0.29	Nsdhl	X	72918557	72958514	+	2853	protein_coding	NAD(P) dependent steroid dehydrogenase-like [Source:MGI Symbol;Acc:MGI:1099438]	-
ENSMUSG00000044456	1279.4	840.48	1179.43	803.74	851.86	881.8	1099.77	845.8	0.38	0.04	0.31	Rin3	12	102283048	102390855	+	6835	protein_coding	Ras and Rab interactor 3 [Source:MGI Symbol;Acc:MGI:2385708]	-
ENSMUSG00000021939	174352	195871	169583	176951	116769	121427	179935	138382	0.38	0.04	0.31	Ctsb	14	63122462	63145923	+	6051	protein_coding	cathepsin B [Source:MGI Symbol;Acc:MGI:88561]	-
ENSMUSG00000070737	191.51	199.06	231.78	152.36	156.97	169.46	207.45	159.6	0.38	0.04	0.32	Tmem35b	4	127123691	127129644	+	1910	protein_coding	transmembrane protein 35B [Source:MGI Symbol;Acc:MGI:3758095]	-
ENSMUSG00000018372	189.71	213.81	218.09	143.16	150.97	181.64	207.2	158.59	0.38	0.05	0.33	Cep95	11	106789252	106819930	+	4199	protein_coding	centrosomal protein 95 [Source:MGI Symbol;Acc:MGI:2443502]	-
ENSMUSG00000056708	2415.85	2602.53	2473.29	1988.91	1953.67	1763.6	2497.22	1902.06	0.39	0	0.02	Ier5	1	155096361	155099636	-	3276	protein_coding	immediate early response 5 [Source:MGI Symbol;Acc:MGI:1337072]	-
ENSMUSG00000009687	4490.94	4492.03	4395.01	3600.48	3526.41	3071.58	4459.32	3399.49	0.39	0	0.02	Fxyd5	7	31032722	31042481	-	4192	protein_coding	FXYD domain-containing ion transport regulator 5 [Source:MGI Symbol;Acc:MGI:1201785]	-
ENSMUSG00000035885	2064.3	2036.95	2050.81	1720.99	1491.75	1468.31	2050.69	1560.35	0.39	0	0.03	Cox8a	19	7215158	7217616	-	545	protein_coding	cytochrome c oxidase subunit 8A [Source:MGI Symbol;Acc:MGI:105959]	-
ENSMUSG00000022551	1288.39	1393.42	1279.19	1089.04	1010.83	930.51	1320.33	1010.13	0.39	0	0.05	Cyc1	15	76343523	76346260	+	2154	protein_coding	cytochrome c-1 [Source:MGI Symbol;Acc:MGI:1913695]	-
ENSMUSG00000020372	12372.3	13095.9	13008	11076.5	9331.43	8912.36	12825.4	9773.44	0.39	0	0.06	Rack1	11	48800332	48806434	+	5119	protein_coding	receptor for activated C kinase 1 [Source:MGI Symbol;Acc:MGI:101849]	-
ENSMUSG00000059291	5434.98	5714.83	5469.8	4815.3	4044.32	3797.12	5539.87	4218.91	0.39	0	0.07	Rpl11	4	136028265	136053428	-	2697	protein_coding	ribosomal protein L11 [Source:MGI Symbol;Acc:MGI:1914275]	-
ENSMUSG00000035278	635.65	724.62	732.5	554.24	524.91	512.44	697.59	530.53	0.39	0	0.08	Plekhj1	10	80796099	80798626	-	1725	protein_coding	pleckstrin homology domain containing, family J member 1 [Source:MGI Symbol;Acc:MGI:1925920]	-
ENSMUSG00000002393	639.25	607.71	659.15	488.79	521.91	441.41	635.37	484.04	0.39	0	0.09	Nr2f6	8	71374123	71381960	-	2983	protein_coding	nuclear receptor subfamily 2, group F, member 6 [Source:MGI Symbol;Acc:MGI:1352453]	RXR-like
ENSMUSG00000069020	745.34	794.14	771.62	592.07	642.89	528.67	770.37	587.88	0.39	0	0.09	Urm1	2	29820075	29845002	+	4275	protein_coding	ubiquitin related modifier 1 [Source:MGI Symbol;Acc:MGI:1915455]	-
ENSMUSG00000035711	861.32	734.1	869.42	639.11	653.89	589.56	821.61	627.52	0.39	0	0.1	Dok3	13	55523231	55529296	-	2459	protein_coding	docking protein 3 [Source:MGI Symbol;Acc:MGI:1351490]	-
ENSMUSG00000021701	2264.8	1991.66	1881.62	1727.13	1504.75	1461.21	2046.03	1564.36	0.39	0	0.1	Plk2	13	110395046	110400844	+	4491	protein_coding	polo like kinase 2 [Source:MGI Symbol;Acc:MGI:1099790]	-
ENSMUSG00000002768	847.84	854.17	811.72	660.58	698.88	558.1	837.91	639.19	0.39	0.01	0.1	Mea1	17	46678793	46683111	+	1844	protein_coding	male enhanced antigen 1 [Source:MGI Symbol;Acc:MGI:96957]	-
ENSMUSG00000025037	1870.1	1823.14	1670.38	1503.18	1418.76	1178.1	1787.87	1366.68	0.39	0.01	0.11	Maoa	X	16619698	16687818	+	4167	protein_coding	monoamine oxidase A [Source:MGI Symbol;Acc:MGI:96915]	-
ENSMUSG00000038502	1586.89	1357.61	1549.11	993.94	1276.79	1162.88	1497.87	1144.54	0.39	0.01	0.14	Ptov1	7	44863067	44869788	-	4213	protein_coding	prostate tumor over expressed gene 1 [Source:MGI Symbol;Acc:MGI:1933946]	-
ENSMUSG00000037638	416.28	368.63	357.94	285.3	289.95	299.34	380.95	291.53	0.39	0.01	0.15	Zbtb42	12	112678828	112682747	+	3490	protein_coding	zinc finger and BTB domain containing 42 [Source:MGI Symbol;Acc:MGI:3644133]	ZBTB
ENSMUSG00000040390	873.91	694.08	844.97	559.35	666.89	610.87	804.32	612.37	0.39	0.01	0.16	Map3k10	7	27656375	27674598	-	4142	protein_coding	mitogen-activated protein kinase kinase kinase 10 [Source:MGI Symbol;Acc:MGI:1346879]	-
ENSMUSG00000007038	2406.85	2508.79	2381.36	2232.28	1735.71	1593.12	2432.34	1853.7	0.39	0.01	0.18	Neu1	17	34931253	34935953	+	3733	protein_coding	neuraminidase 1 [Source:MGI Symbol;Acc:MGI:97305]	-
ENSMUSG00000034459	1986.08	2111.73	2479.16	1570.67	1955.67	1480.49	2192.32	1668.94	0.39	0.02	0.19	Ifit1	19	34640871	34650009	+	2656	protein_coding	interferon-induced protein with tetratricopeptide repeats 1 [Source:MGI Symbol;Acc:MGI:99450]	-
ENSMUSG00000021286	325.47	344.41	304.15	254.62	264.96	223.24	324.67	247.61	0.39	0.02	0.19	Zfyve21	12	111814170	111832192	+	1919	protein_coding	zinc finger, FYVE domain containing 21 [Source:MGI Symbol;Acc:MGI:1915770]	-
ENSMUSG00000024007	377.62	344.41	364.78	293.48	295.95	242.52	362.27	277.32	0.39	0.02	0.2	Ppil1	17	29250803	29264158	-	2163	protein_coding	peptidylprolyl isomerase (cyclophilin)-like 1 [Source:MGI Symbol;Acc:MGI:1916066]	-
ENSMUSG00000059895	910.77	677.23	825.41	585.93	702.88	551	804.47	613.27	0.39	0.03	0.25	Ptp4a3	15	73723145	73758766	+	9351	protein_coding	protein tyrosine phosphatase 4a3 [Source:MGI Symbol;Acc:MGI:1277098]	-
ENSMUSG00000035215	203.19	218.02	225.91	181	149.97	162.36	215.71	164.44	0.39	0.03	0.27	Lsm7	10	80852821	80855209	-	1601	protein_coding	LSM7 homolog, U6 small nuclear RNA and mRNA degradation associated [Source:MGI Symbol;Acc:MGI:1913344]	-
ENSMUSG00000028894	1708.26	1451.35	1635.17	976.56	1496.75	1176.07	1598.26	1216.46	0.39	0.03	0.28	Inpp5b	4	124741850	124801511	+	4657	protein_coding	inositol polyphosphate-5-phosphatase B [Source:MGI Symbol;Acc:MGI:103257]	-
ENSMUSG00000052957	671.62	813.09	684.58	609.45	628.89	422.13	723.1	553.49	0.39	0.05	0.34	Gas1	13	60174405	60177365	-	2961	protein_coding	growth arrest specific 1 [Source:MGI Symbol;Acc:MGI:95655]	-
ENSMUSG00000062006	2620.84	2545.66	2823.41	2150.47	1956.67	1959.44	2663.3	2022.2	0.4	0	0.02	Rpl34	3	130726831	130730398	-	2643	protein_coding	ribosomal protein L34 [Source:MGI Symbol;Acc:MGI:1915686]	-
ENSMUSG00000060803	1113.97	1007.94	1028.83	798.63	810.86	779.31	1050.25	796.27	0.4	0	0.02	Gstp1	19	4035407	4037921	-	757	protein_coding	glutathione S-transferase, pi 1 [Source:MGI Symbol;Acc:MGI:95865]	-
ENSMUSG00000030432	4908.11	5035.49	4739.25	4145.52	3523.41	3437.9	4894.29	3702.27	0.4	0	0.04	Rpl28	7	4792874	4795066	+	1840	protein_coding	ribosomal protein L28 [Source:MGI Symbol;Acc:MGI:101839]	-
ENSMUSG00000032322	1305.47	1454.51	1319.28	1089.04	1043.82	957.9	1359.76	1030.26	0.4	0	0.04	Pstpip1	9	56089962	56128888	+	3830	protein_coding	proline-serine-threonine phosphatase-interacting protein 1 [Source:MGI Symbol;Acc:MGI:1321396]	-
ENSMUSG00000035242	9934.01	10261.6	10431	8533.38	7803.69	6867.68	10208.9	7734.92	0.4	0	0.04	Oaz1	10	80826656	80829290	+	2558	protein_coding	ornithine decarboxylase antizyme 1 [Source:MGI Symbol;Acc:MGI:109433]	-
ENSMUSG00000029416	1401.68	1437.66	1527.59	1192.32	1103.81	1019.8	1455.64	1105.31	0.4	0	0.04	Slc15a4	5	127595664	127632897	-	5312	protein_coding	solute carrier family 15, member 4 [Source:MGI Symbol;Acc:MGI:2140796]	-
ENSMUSG00000053898	1327.95	1369.2	1298.75	974.51	1120.81	939.64	1331.97	1011.65	0.4	0	0.05	Ech1	7	28825217	28832247	+	2284	protein_coding	enoyl coenzyme A hydratase 1, peroxisomal [Source:MGI Symbol;Acc:MGI:1858208]	-
ENSMUSG00000072620	3341.01	3817.96	3739.77	3128.05	2512.58	2624.09	3632.91	2754.91	0.4	0	0.08	Slfn2	11	83065112	83070678	+	1664	protein_coding	schlafen 2 [Source:MGI Symbol;Acc:MGI:1313258]	-
ENSMUSG00000036622	3961.37	3628.38	4454.66	3384.72	2917.51	2819.93	4014.81	3040.72	0.4	0	0.09	Atp13a2	4	140986873	141007330	+	6000	protein_coding	ATPase type 13A2 [Source:MGI Symbol;Acc:MGI:1922022]	-
ENSMUSG00000007837	372.22	365.47	387.28	292.46	287.95	270.93	374.99	283.78	0.4	0	0.1	Prrg2	7	45053584	45062677	-	2581	protein_coding	proline-rich Gla (G-carboxyglutamic acid) polypeptide 2 [Source:MGI Symbol;Acc:MGI:1929596]	-
ENSMUSG00000066800	1075.31	1063.76	1272.34	775.11	946.84	858.46	1137.14	860.14	0.4	0.01	0.11	Rnasel	1	153749426	153764221	+	6641	protein_coding	ribonuclease L (2', 5'-oligoisoadenylate synthetase-dependent) [Source:MGI Symbol;Acc:MGI:1098272]	-
ENSMUSG00000049988	1630.04	1924.25	1819.03	1484.78	1428.76	1165.92	1791.11	1359.82	0.4	0.01	0.12	Lrrc25	8	70616155	70621483	+	2039	protein_coding	leucine rich repeat containing 25 [Source:MGI Symbol;Acc:MGI:2445284]	-
ENSMUSG00000016206	536.75	623.51	633.73	503.11	452.92	405.89	598	453.97	0.4	0.01	0.16	H2-M3	17	37270220	37274484	+	1438	protein_coding	histocompatibility 2, M region locus 3 [Source:MGI Symbol;Acc:MGI:95915]	-
ENSMUSG00000029725	276.92	303.33	295.35	233.15	217.96	214.11	291.87	221.74	0.4	0.01	0.16	Ppp1r35	5	137778849	137780110	+	1085	protein_coding	protein phosphatase 1, regulatory subunit 35 [Source:MGI Symbol;Acc:MGI:1922853]	-
ENSMUSG00000038650	6506.69	6016.05	5823.83	5602.68	4266.28	4027.46	6115.52	4632.14	0.4	0.01	0.17	Rnh1	7	141160326	141172857	-	2594	protein_coding	ribonuclease/angiogenin inhibitor 1 [Source:MGI Symbol;Acc:MGI:1195456]	-
ENSMUSG00000061518	838.85	955.28	817.58	761.82	647.89	575.35	870.57	661.69	0.4	0.01	0.18	Cox5b	1	36691449	36693681	+	1587	protein_coding	cytochrome c oxidase subunit 5B [Source:MGI Symbol;Acc:MGI:88475]	-
ENSMUSG00000037960	1815.26	2248.65	1786.76	1682.13	1453.76	1310.01	1950.22	1481.97	0.4	0.01	0.18	Card19	13	49202950	49216037	-	1477	protein_coding	caspase recruitment domain family, member 19 [Source:MGI Symbol;Acc:MGI:1915730]	-
ENSMUSG00000036315	213.98	223.28	225.91	154.41	173.97	173.52	221.06	167.3	0.4	0.02	0.22	Znrd1	17	36954356	36958559	-	819	protein_coding	zinc ribbon domain containing, 1 [Source:MGI Symbol;Acc:MGI:1913386]	-
ENSMUSG00000037204	494.5	481.33	501.7	430.5	382.94	305.43	492.51	372.96	0.4	0.02	0.22	Atg101	15	101284272	101290945	+	1597	protein_coding	autophagy related 101 [Source:MGI Symbol;Acc:MGI:1915368]	-
ENSMUSG00000067714	293.1	247.51	308.06	237.24	193.97	213.09	282.89	214.77	0.4	0.03	0.27	Lpar5	6	125067920	125082472	+	1515	protein_coding	lysophosphatidic acid receptor 5 [Source:MGI Symbol;Acc:MGI:2685918]	-
ENSMUSG00000027893	10254.1	8574.35	10033	5896.16	9590.39	6349.16	9620.48	7278.57	0.4	0.05	0.34	Ahcyl1	3	107663118	107696560	-	6690	protein_coding	S-adenosylhomocysteine hydrolase-like 1 [Source:MGI Symbol;Acc:MGI:2385184]	-
ENSMUSG00000040269	203.19	184.32	155.5	143.16	133.98	135.97	181	137.7	0.4	0.05	0.34	Mrps28	3	8802146	8923918	-	783	protein_coding	mitochondrial ribosomal protein S28 [Source:MGI Symbol;Acc:MGI:1913480]	-
ENSMUSG00000047215	5268.65	5201.9	5364.18	4195.62	4109.31	3637.8	5278.24	3980.91	0.41	0	0.01	Rpl9	5	65388364	65391444	-	3081	protein_coding	ribosomal protein L9 [Source:MGI Symbol;Acc:MGI:1298373]	-
ENSMUSG00000049517	5609.4	5860.17	5462.95	4604.65	4200.29	3968.6	5644.18	4257.85	0.41	0	0.01	Rps23	13	90922958	90924950	+	1268	protein_coding	ribosomal protein S23 [Source:MGI Symbol;Acc:MGI:1913725]	-
ENSMUSG00000019254	3158.49	3251.32	3330.97	2298.75	2741.54	2285.17	3246.93	2441.82	0.41	0	0.03	Ppp1r12c	7	4481520	4501680	-	4960	protein_coding	protein phosphatase 1, regulatory subunit 12C [Source:MGI Symbol;Acc:MGI:1924258]	-
ENSMUSG00000061787	4501.73	4586.82	4358.82	3708.88	3414.43	2983.3	4482.46	3368.87	0.41	0	0.04	Rps17	7	81342732	81345254	-	1274	protein_coding	ribosomal protein S17 [Source:MGI Symbol;Acc:MGI:1309526]	-
ENSMUSG00000060126	21180.7	20648.6	21889	17916.5	16017.3	14162.6	21239.4	16032.1	0.41	0	0.04	Tpt1	14	75845093	75848525	+	2380	protein_coding	tumor protein, translationally-controlled 1 [Source:MGI Symbol;Acc:MGI:104890]	-
ENSMUSG00000063882	1363.02	1344.97	1285.06	1106.43	985.83	904.12	1331.02	998.79	0.41	0	0.05	Uqcrh	4	116066965	116075071	-	1237	protein_coding	ubiquinol-cytochrome c reductase hinge protein [Source:MGI Symbol;Acc:MGI:1913826]	-
ENSMUSG00000037563	4729.19	4618.41	5021.89	4093.36	3419.42	3339.47	4789.83	3617.42	0.41	0	0.05	Rps16	7	28350652	28353155	+	1266	protein_coding	ribosomal protein S16 [Source:MGI Symbol;Acc:MGI:98118]	-
ENSMUSG00000086316	486.41	517.14	502.68	377.33	380.94	376.46	502.07	378.24	0.41	0	0.05	Nbdy	X	153723590	153741920	+	1971	protein_coding	negative regulator of P-body association [Source:MGI Symbol;Acc:MGI:1917373]	-
ENSMUSG00000037570	471.12	493.96	482.14	385.51	349.94	354.14	482.41	363.2	0.41	0	0.07	Mcrs1	15	99242817	99251961	-	3506	protein_coding	microspherule protein 1 [Source:MGI Symbol;Acc:MGI:1858420]	-
ENSMUSG00000024208	703.98	718.3	640.57	483.68	577.9	486.06	687.62	515.88	0.41	0	0.09	Uqcc2	17	27122663	27133916	-	837	protein_coding	ubiquinol-cytochrome c reductase complex assembly factor 2 [Source:MGI Symbol;Acc:MGI:1914517]	-
ENSMUSG00000007041	6022.98	5602.13	5791.55	4668.05	4839.19	3566.77	5805.55	4358	0.41	0.01	0.11	Clic1	17	35049966	35058749	+	1799	protein_coding	chloride intracellular channel 1 [Source:MGI Symbol;Acc:MGI:2148924]	-
ENSMUSG00000009563	691.4	707.77	619.06	524.58	559.91	433.29	672.74	505.93	0.41	0.01	0.14	Tor2a	2	32757234	32762244	+	3050	protein_coding	torsin family 2, member A [Source:MGI Symbol;Acc:MGI:1353596]	-
ENSMUSG00000037321	1488.89	1398.69	1649.84	1340.59	1020.83	1042.13	1512.47	1134.52	0.41	0.01	0.14	Tap1	17	34187553	34197225	+	5476	protein_coding	transporter 1, ATP-binding cassette, sub-family B (MDR/TAP) [Source:MGI Symbol;Acc:MGI:98483]	-
ENSMUSG00000028597	358.74	331.77	364.78	247.46	302.95	241.51	351.76	263.97	0.41	0.01	0.18	Gpx7	4	108400390	108406961	-	1289	protein_coding	glutathione peroxidase 7 [Source:MGI Symbol;Acc:MGI:1914555]	-
ENSMUSG00000096727	486.41	549.79	552.55	467.32	362.94	369.36	529.58	399.87	0.41	0.01	0.19	Psmb9	17	34181988	34187764	-	3659	protein_coding	proteasome (prosome, macropain) subunit, beta type 9 (large multifunctional peptidase 2) [Source:MGI Symbol;Acc:MGI:1346526]	-
ENSMUSG00000038893	249.95	221.18	233.74	181	175.97	173.52	234.95	176.83	0.41	0.01	0.19	Fam117a	11	95337018	95381872	+	3029	protein_coding	family with sequence similarity 117, member A [Source:MGI Symbol;Acc:MGI:2144564]	-
ENSMUSG00000026958	1463.71	1474.52	1419.04	1392.75	974.84	910.21	1452.42	1092.6	0.41	0.03	0.26	Dpp7	2	25352276	25356359	-	3337	protein_coding	dipeptidylpeptidase 7 [Source:MGI Symbol;Acc:MGI:1933213]	-
ENSMUSG00000059278	311.98	255.93	257.21	222.92	222.96	176.56	275.04	207.48	0.41	0.03	0.28	Naa38	11	69395487	69396680	+	890	protein_coding	N(alpha)-acetyltransferase 38, NatC auxiliary subunit [Source:MGI Symbol;Acc:MGI:1925554]	-
ENSMUSG00000074170	525.07	434.98	449.87	270.98	383.94	404.88	469.97	353.26	0.41	0.04	0.31	Plekhf1	7	38216972	38228016	-	5263	protein_coding	pleckstrin homology domain containing, family F (with FYVE domain) member 1 [Source:MGI Symbol;Acc:MGI:1919537]	-
ENSMUSG00000018008	7133.35	7251.49	7507.89	5618.02	5808.02	4944.77	7297.58	5456.94	0.42	0	0.01	Cyth4	15	78597047	78622019	+	7552	protein_coding	cytohesin 4 [Source:MGI Symbol;Acc:MGI:2441702]	-
ENSMUSG00000020736	846.04	750.95	780.42	571.62	595.9	609.85	792.47	592.46	0.42	0	0.03	Nt5c	11	115490420	115491862	-	1140	protein_coding	5',3'-nucleotidase, cytosolic [Source:MGI Symbol;Acc:MGI:1354954]	-
ENSMUSG00000056917	2731.42	2495.1	2930.98	2091.16	2186.63	1816.36	2719.17	2031.39	0.42	0	0.05	Sipa1	19	5651185	5663707	-	3868	protein_coding	signal-induced proliferation associated gene 1 [Source:MGI Symbol;Acc:MGI:107576]	-
ENSMUSG00000032518	13213	12947.4	14048.6	11505	9625.38	8841.33	13403	9990.56	0.42	0	0.06	Rpsa	9	120127689	120132369	+	3170	protein_coding	ribosomal protein SA [Source:MGI Symbol;Acc:MGI:105381]	-
ENSMUSG00000007987	535.86	586.65	596.56	427.44	463.92	390.67	573.02	427.34	0.42	0	0.08	Ift22	5	136908150	136915404	+	3608	protein_coding	intraflagellar transport 22 [Source:MGI Symbol;Acc:MGI:1914536]	-
ENSMUSG00000070031	551.14	530.83	642.53	432.55	442.93	414.01	574.83	429.83	0.42	0	0.09	Sp140	1	85600378	85645037	+	3328	protein_coding	Sp140 nuclear body protein [Source:MGI Symbol;Acc:MGI:3702467]	SAND
ENSMUSG00000040824	962.02	934.22	831.28	758.75	668.89	608.84	909.17	678.82	0.42	0	0.09	Snrpd2	7	19149722	19153542	+	2618	protein_coding	small nuclear ribonucleoprotein D2 [Source:MGI Symbol;Acc:MGI:98345]	-
ENSMUSG00000099764	1220.96	1273.36	1303.64	1093.13	920.85	833.09	1265.98	949.02	0.42	0	0.09	Rps10-ps2	16	20822145	20822640	-	496	processed_pseudogene	ribosomal protein S10, pseudogene 2 [Source:MGI Symbol;Acc:MGI:3645627]	-
ENSMUSG00000024844	817.27	861.54	871.37	717.85	640.89	551	850.06	636.58	0.42	0	0.1	Banf1	19	5364641	5366645	-	820	protein_coding	barrier to autointegration factor 1 [Source:MGI Symbol;Acc:MGI:1346330]	-
ENSMUSG00000036138	3225.92	3121.77	3677.18	2582	2780.53	2117.74	3341.62	2493.42	0.42	0	0.1	Acaa1a	9	119339676	119350299	+	4414	protein_coding	acetyl-Coenzyme A acyltransferase 1A [Source:MGI Symbol;Acc:MGI:2148491]	-
ENSMUSG00000049643	980	922.63	944.72	820.1	690.88	621.01	949.12	710.67	0.42	0	0.1	2310022A10Rik	7	27553233	27582099	+	4780	protein_coding	RIKEN cDNA 2310022A10 gene [Source:MGI Symbol;Acc:MGI:1913617]	-
ENSMUSG00000022453	1573.4	1254.4	1517.81	1186.19	967.84	1099.97	1448.54	1084.66	0.42	0.01	0.11	Naga	15	82329532	82338925	-	2577	protein_coding	N-acetyl galactosaminidase, alpha [Source:MGI Symbol;Acc:MGI:1261422]	-
ENSMUSG00000066621	2889.66	2347.65	2572.07	2201.6	1952.67	1671.26	2603.13	1941.84	0.42	0.01	0.12	Tecpr1	5	144194442	144223615	-	12772	protein_coding	tectonin beta-propeller repeat containing 1 [Source:MGI Symbol;Acc:MGI:1917631]	-
ENSMUSG00000004996	413.58	432.88	363.81	324.16	294.95	288.18	403.42	302.43	0.42	0.01	0.13	Mri1	8	84249906	84257326	-	3273	protein_coding	methylthioribose-1-phosphate isomerase 1 [Source:MGI Symbol;Acc:MGI:1915123]	-
ENSMUSG00000002058	708.48	591.92	717.83	558.33	499.92	452.57	672.74	503.6	0.42	0.01	0.13	Unc119	11	78343482	78349164	+	2448	protein_coding	unc-119 lipid binding chaperone [Source:MGI Symbol;Acc:MGI:1328357]	-
ENSMUSG00000024338	1452.02	1702.02	1526.62	1405.02	1061.82	1037.05	1560.22	1167.96	0.42	0.01	0.16	Psmb8	17	34197721	34201454	+	2736	protein_coding	proteasome (prosome, macropain) subunit, beta type 8 (large multifunctional peptidase 7) [Source:MGI Symbol;Acc:MGI:1346527]	-
ENSMUSG00000035268	588.9	531.88	648.4	499.02	445.93	381.54	589.73	442.16	0.42	0.01	0.17	Pkig	2	163658386	163726158	+	3990	protein_coding	protein kinase inhibitor, gamma [Source:MGI Symbol;Acc:MGI:1343086]	-
ENSMUSG00000038880	324.57	351.78	350.11	290.41	252.96	222.23	342.15	255.2	0.42	0.01	0.18	Mrps34	17	24895116	24897502	+	2064	protein_coding	mitochondrial ribosomal protein S34 [Source:MGI Symbol;Acc:MGI:1930188]	-
ENSMUSG00000041801	4359.67	3429.32	4314.81	2483.83	3524.41	3069.55	4034.6	3025.93	0.42	0.02	0.21	Phlda3	1	135766119	135769136	+	1559	protein_coding	pleckstrin homology like domain, family A, member 3 [Source:MGI Symbol;Acc:MGI:1351485]	-
ENSMUSG00000024829	295.8	275.95	318.82	251.55	192.97	222.23	296.85	222.25	0.42	0.02	0.22	Mrpl21	19	3282901	3292837	+	2011	protein_coding	mitochondrial ribosomal protein L21 [Source:MGI Symbol;Acc:MGI:2660674]	-
ENSMUSG00000070394	386.61	423.4	420.53	345.63	328.94	244.55	410.18	306.37	0.42	0.02	0.23	Tmem256	11	69838514	69839618	+	1105	protein_coding	transmembrane protein 256 [Source:MGI Symbol;Acc:MGI:1916436]	-
ENSMUSG00000067212	4076.46	5292.48	4110.42	4126.09	2943.51	2978.23	4493.12	3349.27	0.42	0.02	0.24	H2-T23	17	36029773	36032855	-	2889	protein_coding	histocompatibility 2, T region locus 23 [Source:MGI Symbol;Acc:MGI:95957]	-
ENSMUSG00000061046	374.92	275.95	289.48	229.06	250.96	222.23	313.45	234.08	0.42	0.03	0.25	Haghl	17	25779843	25785673	-	2643	protein_coding	hydroxyacylglutathione hydrolase-like [Source:MGI Symbol;Acc:MGI:1919877]	-
ENSMUSG00000040111	1047.44	743.58	1063.06	648.31	818.86	671.75	951.36	712.97	0.42	0.03	0.27	Gramd1b	9	40293233	40531383	-	10075	protein_coding	GRAM domain containing 1B [Source:MGI Symbol;Acc:MGI:1925037]	-
ENSMUSG00000029715	207.69	206.43	197.55	176.91	148.97	131.91	203.89	152.6	0.42	0.03	0.28	Pop7	5	137501438	137502518	-	1081	protein_coding	processing of precursor 7, ribonuclease P family, (S. cerevisiae) [Source:MGI Symbol;Acc:MGI:1921347]	-
ENSMUSG00000046456	133.06	127.44	147.67	98.17	96.98	109.59	136.06	101.58	0.42	0.05	0.33	Tmem150b	7	4706832	4725249	-	3732	protein_coding	transmembrane protein 150B [Source:MGI Symbol;Acc:MGI:2679718]	-
ENSMUSG00000052087	352.44	361.26	354.03	325.18	276.95	196.86	355.91	266.33	0.42	0.05	0.34	Rgs14	13	55369732	55384687	+	4239	protein_coding	regulator of G-protein signaling 14 [Source:MGI Symbol;Acc:MGI:1859709]	-
ENSMUSG00000000740	9041.21	9597.03	9539.14	7891.2	6731.87	6297.41	9392.46	6973.49	0.43	0	0.03	Rpl13	8	123102350	123105244	+	2595	protein_coding	ribosomal protein L13 [Source:MGI Symbol;Acc:MGI:105922]	-
ENSMUSG00000063856	4661.76	4081.27	4278.63	3067.72	3653.39	2977.21	4340.55	3232.77	0.43	0	0.05	Gpx1	9	108338903	108340343	+	1441	protein_coding	glutathione peroxidase 1 [Source:MGI Symbol;Acc:MGI:104887]	-
ENSMUSG00000036199	897.29	933.16	907.56	755.68	689.88	584.48	912.67	676.68	0.43	0	0.07	Ndufa13	8	69894180	69902558	-	1251	protein_coding	NADH:ubiquinone oxidoreductase subunit A13 [Source:MGI Symbol;Acc:MGI:1914434]	-
ENSMUSG00000036905	18647	22276.9	20259.7	17345.9	15165.5	12840.4	20394.5	15117.2	0.43	0	0.1	C1qb	4	136880129	136886187	-	1088	protein_coding	complement component 1, q subcomponent, beta polypeptide [Source:MGI Symbol;Acc:MGI:88224]	-
ENSMUSG00000016528	5961.84	5785.39	6762.68	4443.08	5360.1	3982.81	6169.97	4595.33	0.43	0	0.1	Mapkapk2	1	131053700	131097826	-	3041	protein_coding	MAP kinase-activated protein kinase 2 [Source:MGI Symbol;Acc:MGI:109298]	-
ENSMUSG00000048878	1759.51	1866.32	1935.41	1269.01	1635.72	1208.54	1853.75	1371.09	0.43	0.01	0.1	Hexim1	11	103116231	103119725	+	3495	protein_coding	hexamethylene bis-acetamide inducible 1 [Source:MGI Symbol;Acc:MGI:2385923]	-
ENSMUSG00000017188	735.45	783.6	754.02	575.71	638.89	475.91	757.69	563.5	0.43	0.01	0.11	Coa3	11	101277968	101279114	-	886	protein_coding	cytochrome C oxidase assembly factor 3 [Source:MGI Symbol;Acc:MGI:1098757]	-
ENSMUSG00000040964	1357.62	1172.25	1353.51	784.31	1118.81	981.24	1294.46	961.46	0.43	0.01	0.16	Arhgef10l	4	140514485	140666012	-	5693	protein_coding	Rho guanine nucleotide exchange factor (GEF) 10-like [Source:MGI Symbol;Acc:MGI:1920004]	-
ENSMUSG00000090841	11271	9275.8	10042.8	6075.11	9107.47	7563.79	10196.5	7582.12	0.43	0.01	0.19	Myl6	10	128490860	128494145	-	3187	protein_coding	myosin, light polypeptide 6, alkali, smooth muscle and non-muscle [Source:MGI Symbol;Acc:MGI:109318]	-
ENSMUSG00000015312	747.14	587.7	732.5	462.2	466.92	607.82	689.11	512.32	0.43	0.02	0.21	Gadd45b	10	80930073	80932204	+	1589	protein_coding	growth arrest and DNA-damage-inducible 45 beta [Source:MGI Symbol;Acc:MGI:107776]	-
ENSMUSG00000030539	412.68	302.28	396.08	267.91	311.95	243.53	370.35	274.47	0.43	0.03	0.26	Sema4b	7	80186841	80226527	+	5645	protein_coding	sema domain, immunoglobulin domain (Ig), transmembrane domain (TM) and short cytoplasmic domain, (semaphorin) 4B [Source:MGI Symbol;Acc:MGI:107559]	-
ENSMUSG00000051518	300.29	337.03	388.26	300.64	234.96	223.24	341.86	252.95	0.43	0.03	0.26	Rps19bp1	15	80260615	80264315	-	1083	protein_coding	ribosomal protein S19 binding protein 1 [Source:MGI Symbol;Acc:MGI:1913788]	-
ENSMUSG00000033720	753.43	833.11	907.56	457.09	700.88	687.99	831.37	615.32	0.43	0.03	0.27	Sfxn5	6	85213049	85333422	-	9635	protein_coding	sideroflexin 5 [Source:MGI Symbol;Acc:MGI:2137681]	-
ENSMUSG00000092417	159.14	191.69	173.1	124.75	146.98	116.69	174.64	129.47	0.43	0.04	0.3	Gpank1	17	35121455	35124814	+	1879	protein_coding	G patch domain and ankyrin repeats 1 [Source:MGI Symbol;Acc:MGI:2148975]	-
ENSMUSG00000070953	338.06	327.55	280.68	182.02	279.95	239.48	315.43	233.82	0.43	0.04	0.31	Rabepk	2	34777556	34799912	-	3814	protein_coding	Rab9 effector protein with kelch motifs [Source:MGI Symbol;Acc:MGI:2139530]	-
ENSMUSG00000026979	3053.3	2491.94	3108	1669.86	2814.53	1946.25	2884.41	2143.55	0.43	0.04	0.32	Psd4	2	24367580	24414954	+	11786	protein_coding	pleckstrin and Sec7 domain containing 4 [Source:MGI Symbol;Acc:MGI:2674093]	-
ENSMUSG00000002083	293.1	209.59	289.48	188.15	228.96	171.49	264.06	196.2	0.43	0.05	0.34	Bbc3	7	16308393	16318205	+	2124	protein_coding	BCL2 binding component 3 [Source:MGI Symbol;Acc:MGI:2181667]	-
ENSMUSG00000041736	1815.26	1767.32	1806.32	1400.93	1327.78	1232.9	1796.3	1320.53	0.44	4.42481659985719e-05	0	Tspo	15	83563592	83574203	+	1051	protein_coding	translocator protein [Source:MGI Symbol;Acc:MGI:88222]	-
ENSMUSG00000002395	772.32	737.26	747.17	550.14	560.91	551	752.25	554.02	0.44	0	0.01	Use1	8	71366848	71369732	+	2203	protein_coding	unconventional SNARE in the ER 1 homolog (S. cerevisiae) [Source:MGI Symbol;Acc:MGI:1914273]	-
ENSMUSG00000027447	14620	16517.8	15470.5	12062.3	12118	10065.1	15536.1	11415.1	0.44	0	0.02	Cst3	2	148871722	148875692	-	1266	protein_coding	cystatin C [Source:MGI Symbol;Acc:MGI:102519]	-
ENSMUSG00000059070	6713.48	6684.85	7091.28	5710.05	4920.17	4480.03	6829.87	5036.75	0.44	0	0.03	Rpl18	7	45715457	45720836	+	4043	protein_coding	ribosomal protein L18 [Source:MGI Symbol;Acc:MGI:98003]	-
ENSMUSG00000030707	4151.08	4170.79	4498.67	3300.87	3504.41	2663.66	4273.52	3156.31	0.44	0	0.06	Coro1a	7	126699773	126707787	-	2783	protein_coding	coronin, actin binding protein 1A [Source:MGI Symbol;Acc:MGI:1345961]	-
ENSMUSG00000057841	6023.88	6246.71	6080.05	5308.18	4328.27	3936.13	6116.88	4524.2	0.44	0	0.07	Rpl32	6	115805505	115808747	-	963	protein_coding	ribosomal protein L32 [Source:MGI Symbol;Acc:MGI:98038]	-
ENSMUSG00000026566	904.48	743.58	865.51	555.26	666.89	625.07	837.86	615.74	0.44	0	0.08	Mpzl1	1	165592240	165634538	-	3550	protein_coding	myelin protein zero-like 1 [Source:MGI Symbol;Acc:MGI:1915731]	-
ENSMUSG00000049960	356.04	366.52	313.93	266.89	252.96	243.53	345.5	254.46	0.44	0	0.1	Mrps16	14	20389304	20393634	-	2875	protein_coding	mitochondrial ribosomal protein S16 [Source:MGI Symbol;Acc:MGI:1913492]	-
ENSMUSG00000036430	263.43	280.16	265.03	209.63	195.97	190.77	269.54	198.79	0.44	0.01	0.11	Tbcc	17	46890684	46891847	+	1164	protein_coding	tubulin-specific chaperone C [Source:MGI Symbol;Acc:MGI:1919976]	-
ENSMUSG00000078920	811.88	1040.59	1121.73	768.98	717.88	709.3	991.4	732.05	0.44	0.01	0.13	Ifi47	11	49076587	49096974	+	2473	protein_coding	interferon gamma inducible protein 47 [Source:MGI Symbol;Acc:MGI:99448]	-
ENSMUSG00000029059	454.94	372.84	460.63	336.43	323.95	292.24	429.47	317.54	0.44	0.01	0.13	Fam213b	4	154895504	154899135	-	1027	protein_coding	family with sequence similarity 213, member B [Source:MGI Symbol;Acc:MGI:1913719]	-
ENSMUSG00000085939	958.43	1075.35	938.85	824.19	770.87	594.63	990.88	729.9	0.44	0.01	0.14	Cd63-ps	18	50134726	50135600	+	875	transcribed_processed_pseudogene	CD63 antigen, pseudogene [Source:MGI Symbol;Acc:MGI:105972]	-
ENSMUSG00000093674	6992.2	6551.09	7278.07	6008.64	5285.11	4039.64	6940.45	5111.13	0.44	0.01	0.14	Rpl41	10	128548114	128549305	-	1168	protein_coding	ribosomal protein L41 [Source:MGI Symbol;Acc:MGI:1915195]	-
ENSMUSG00000021532	393.8	338.09	435.2	299.61	301.95	258.76	389.03	286.77	0.44	0.01	0.16	Fastkd3	13	68582234	68592338	+	5210	protein_coding	FAST kinase domains 3 [Source:MGI Symbol;Acc:MGI:1916827]	-
ENSMUSG00000053560	401.89	338.09	345.22	274.05	298.95	229.33	361.73	267.44	0.44	0.01	0.18	Ier2	8	84661331	84662852	-	1522	protein_coding	immediate early response 2 [Source:MGI Symbol;Acc:MGI:104815]	-
ENSMUSG00000032946	271.52	251.72	265.03	163.61	222.96	193.81	262.76	193.46	0.44	0.02	0.21	Rasgrp2	19	6399340	6415216	+	12384	protein_coding	RAS, guanyl releasing protein 2 [Source:MGI Symbol;Acc:MGI:1333849]	-
ENSMUSG00000018169	287.71	226.44	315.89	235.19	177.97	197.87	276.68	203.68	0.44	0.03	0.29	Mfng	15	78755882	78773475	-	2839	protein_coding	MFNG O-fucosylpeptide 3-beta-N-acetylglucosaminyltransferase [Source:MGI Symbol;Acc:MGI:1095404]	-
ENSMUSG00000022436	346.15	299.12	428.35	235.19	308.95	248.61	357.87	264.25	0.44	0.03	0.29	Sh3bp1	15	78899768	78912051	+	2858	protein_coding	SH3-domain binding protein 1 [Source:MGI Symbol;Acc:MGI:104603]	-
ENSMUSG00000021493	2436.52	1775.75	2192.61	1137.1	1840.69	1752.44	2134.96	1576.74	0.44	0.04	0.32	Pdlim7	13	55495795	55513676	-	4849	protein_coding	PDZ and LIM domain 7 [Source:MGI Symbol;Acc:MGI:1914649]	-
ENSMUSG00000037580	327.27	345.46	283.61	290.41	180.97	232.37	318.78	234.58	0.44	0.04	0.32	Gch1	14	47153895	47189413	-	6251	protein_coding	GTP cyclohydrolase 1 [Source:MGI Symbol;Acc:MGI:95675]	-
ENSMUSG00000057863	1787.38	1693.59	1742.75	1322.19	1266.79	1231.88	1741.24	1273.62	0.45	1.08339047013828e-05	0	Rpl36	17	56613416	56614243	+	383	protein_coding	ribosomal protein L36 [Source:MGI Symbol;Acc:MGI:1860603]	-
ENSMUSG00000061983	2176.69	2125.42	2180.88	1660.66	1629.73	1442.94	2161	1577.78	0.45	4.56810120765394e-05	0	Rps12	10	23785183	23787275	-	2027	protein_coding	ribosomal protein S12 [Source:MGI Symbol;Acc:MGI:98105]	-
ENSMUSG00000041841	3258.29	2912.18	3019.98	2316.13	2315.61	2101.5	3063.48	2244.41	0.45	4.76917771485491e-05	0	Rpl37	15	5116645	5119140	+	1684	protein_coding	ribosomal protein L37 [Source:MGI Symbol;Acc:MGI:1914531]	-
ENSMUSG00000020743	712.08	693.03	700.23	517.42	535.91	489.1	701.78	514.14	0.45	0	0.01	Mif4gd	11	115607918	115612969	-	2010	protein_coding	MIF4G domain containing [Source:MGI Symbol;Acc:MGI:1916924]	-
ENSMUSG00000062997	3102.75	3396.67	3125.6	2564.62	2385.6	2111.65	3208.34	2353.96	0.45	0	0.02	Rpl35	2	39001580	39005624	-	1241	protein_coding	ribosomal protein L35 [Source:MGI Symbol;Acc:MGI:1913739]	-
ENSMUSG00000003970	9321.73	9371.64	9319.1	7732.7	6865.85	5849.91	9337.49	6816.15	0.45	0	0.03	Rpl8	15	76904078	76906314	+	1359	protein_coding	ribosomal protein L8 [Source:MGI Symbol;Acc:MGI:1350927]	-
ENSMUSG00000054342	1619.25	1527.18	1566.71	1114.61	1332.78	1000.52	1571.05	1149.3	0.45	0	0.06	Kcnn4	7	24370263	24386690	+	5115	protein_coding	potassium intermediate/small conductance calcium-activated channel, subfamily N, member 4 [Source:MGI Symbol;Acc:MGI:1277957]	-
ENSMUSG00000047676	635.65	608.77	719.79	525.6	453.92	461.7	654.74	480.41	0.45	0	0.06	Rpsa-ps10	3	150072658	150073542	-	885	processed_pseudogene	ribosomal protein SA, pseudogene 10 [Source:MGI Symbol;Acc:MGI:3704228]	-
ENSMUSG00000036887	11964.1	12069	12188.5	9085.57	10245.3	7258.35	12073.9	8863.07	0.45	0	0.08	C1qa	4	136895917	136898803	-	1040	protein_coding	complement component 1, q subcomponent, alpha polypeptide [Source:MGI Symbol;Acc:MGI:88223]	-
ENSMUSG00000063316	4221.21	3911.7	4646.35	3655.7	3086.48	2610.9	4259.75	3117.69	0.45	0	0.1	Rpl27	11	101442298	101445529	+	1535	protein_coding	ribosomal protein L27 [Source:MGI Symbol;Acc:MGI:98036]	-
ENSMUSG00000024962	700.39	618.25	686.54	422.32	565.9	478.95	668.39	489.06	0.45	0.01	0.11	Vegfb	19	6982473	6987651	-	1605	protein_coding	vascular endothelial growth factor B [Source:MGI Symbol;Acc:MGI:106199]	-
ENSMUSG00000010057	329.96	380.22	317.84	257.69	262.96	231.36	342.67	250.67	0.45	0.01	0.11	Nprl2	9	107542226	107545706	+	2013	protein_coding	nitrogen permease regulator-like 2 [Source:MGI Symbol;Acc:MGI:1914482]	-
ENSMUSG00000054612	538.55	469.74	459.65	377.33	387.93	308.48	489.31	357.91	0.45	0.01	0.11	Mgmt	7	136894614	137130266	+	2894	protein_coding	O-6-methylguanine-DNA methyltransferase [Source:MGI Symbol;Acc:MGI:96977]	-
ENSMUSG00000039450	675.21	740.42	733.48	627.86	480.92	463.73	716.37	524.17	0.45	0.01	0.12	Dcxr	11	120725399	120727281	-	1144	protein_coding	dicarbonyl L-xylulose reductase [Source:MGI Symbol;Acc:MGI:1915130]	-
ENSMUSG00000023972	3591.85	2315	3037.58	1692.36	2506.58	2361.27	2981.48	2186.74	0.45	0.04	0.3	Ptk7	17	46564471	46629504	-	5384	protein_coding	PTK7 protein tyrosine kinase 7 [Source:MGI Symbol;Acc:MGI:1918711]	-
ENSMUSG00000032369	255.34	233.82	259.16	231.1	162.97	153.22	249.44	182.43	0.45	0.04	0.3	Plscr1	9	92249750	92272278	+	2462	protein_coding	phospholipid scramblase 1 [Source:MGI Symbol;Acc:MGI:893575]	-
ENSMUSG00000046794	913.47	657.22	832.25	425.39	668.89	665.66	800.98	586.65	0.45	0.04	0.33	Ppp1r3b	8	35375739	35388139	+	6216	protein_coding	protein phosphatase 1, regulatory subunit 3B [Source:MGI Symbol;Acc:MGI:2177268]	-
ENSMUSG00000029600	131.27	149.56	145.72	103.28	120.98	88.28	142.18	104.18	0.45	0.05	0.33	Rita1	5	120594305	120612589	-	2836	protein_coding	RBPJ interacting and tubulin associated 1 [Source:MGI Symbol;Acc:MGI:1922021]	-
ENSMUSG00000043866	960.22	979.5	947.66	783.29	683.88	636.23	962.46	701.14	0.46	0	0.03	Taf10	7	105739393	105744361	-	4584	protein_coding	TATA-box binding protein associated factor 10 [Source:MGI Symbol;Acc:MGI:1346320]	-
ENSMUSG00000074578	301.19	306.49	294.37	229.06	205.97	220.2	300.68	218.41	0.46	0	0.08	Zfas1	2	167062934	167065862	+	2929	processed_transcript	zinc finger, NFX1-type containing 1, antisense RNA 1 [Source:MGI Symbol;Acc:MGI:1916199]	-
ENSMUSG00000030798	1171.51	1076.4	955.48	901.91	717.88	713.35	1067.8	777.71	0.46	0	0.09	Cd37	7	45233632	45239115	-	3522	protein_coding	CD37 antigen [Source:MGI Symbol;Acc:MGI:88330]	-
ENSMUSG00000014294	1214.67	1103.79	1048.39	914.18	862.85	673.78	1122.28	816.94	0.46	0	0.1	Ndufa2	18	36742332	36744557	-	572	protein_coding	NADH:ubiquinone oxidoreductase subunit A2 [Source:MGI Symbol;Acc:MGI:1343103]	-
ENSMUSG00000020219	804.68	881.55	758.91	710.69	552.91	513.45	815.05	592.35	0.46	0.01	0.12	Timm13	10	80899450	80900969	-	1371	protein_coding	translocase of inner mitochondrial membrane 13 [Source:MGI Symbol;Acc:MGI:1353432]	-
ENSMUSG00000025372	745.34	662.48	689.47	427.44	603.9	496.2	699.1	509.18	0.46	0.01	0.13	Baiap2	11	119942763	120006782	+	4992	protein_coding	brain-specific angiogenesis inhibitor 1-associated protein 2 [Source:MGI Symbol;Acc:MGI:2137336]	-
ENSMUSG00000024181	674.31	756.22	727.61	594.12	558.91	414.01	719.38	522.34	0.46	0.01	0.14	Mrpl28	17	26123520	26126613	+	1274	protein_coding	mitochondrial ribosomal protein L28 [Source:MGI Symbol;Acc:MGI:1915861]	-
ENSMUSG00000045176	453.14	470.79	512.46	303.7	417.93	321.67	478.8	347.77	0.46	0.01	0.15	Borcs6	11	69059717	69061578	+	1862	protein_coding	BLOC-1 related complex subunit 6 [Source:MGI Symbol;Acc:MGI:1919173]	-
ENSMUSG00000020638	694.99	790.98	927.12	688.19	586.9	483.01	804.36	586.03	0.46	0.02	0.2	Cmpk2	12	26469204	26479837	+	4163	protein_coding	cytidine monophosphate (UMP-CMP) kinase 2, mitochondrial [Source:MGI Symbol;Acc:MGI:99830]	-
ENSMUSG00000034449	178.02	161.14	209.29	126.8	149.97	120.75	182.82	132.51	0.46	0.03	0.27	Dhrs11	11	84820856	84828994	-	1603	protein_coding	dehydrogenase/reductase (SDR family) member 11 [Source:MGI Symbol;Acc:MGI:2652816]	-
ENSMUSG00000008734	183.41	209.59	207.33	116.57	167.97	150.18	200.11	144.91	0.46	0.03	0.27	Gprc5b	7	118972047	118995211	-	4630	protein_coding	G protein-coupled receptor, family C, group 5, member B [Source:MGI Symbol;Acc:MGI:1927596]	-
ENSMUSG00000005674	209.49	226.44	238.63	163.61	196.97	130.9	224.85	163.83	0.46	0.03	0.28	Tomm40l	1	171216011	171222514	-	5135	protein_coding	translocase of outer mitochondrial membrane 40-like [Source:MGI Symbol;Acc:MGI:3589112]	-
ENSMUSG00000044813	880.21	1010.05	1068.92	627.86	970.84	549.98	986.39	716.23	0.46	0.04	0.32	Shb	4	45423278	45532470	-	3199	protein_coding	src homology 2 domain-containing transforming protein B [Source:MGI Symbol;Acc:MGI:98294]	-
ENSMUSG00000073889	987.2	1090.09	1080.66	797.61	745.87	740.75	1052.65	761.41	0.47	7.34418177693706e-05	0.01	Il11ra1	4	41699989	41769474	+	4471	protein_coding	interleukin 11 receptor, alpha chain 1 [Source:MGI Symbol;Acc:MGI:107426]	-
ENSMUSG00000040952	5332.48	5340.93	5699.62	4516.71	3794.36	3499.8	5457.68	3936.96	0.47	0	0.02	Rps19	7	24884371	24889806	+	4685	protein_coding	ribosomal protein S19 [Source:MGI Symbol;Acc:MGI:1333780]	-
ENSMUSG00000070462	1296.48	1298.63	1275.28	1001.1	990.83	800.62	1290.13	930.85	0.47	0	0.03	Tlnrd1	7	83879873	83884305	-	4433	protein_coding	talin rod domain containing 1 [Source:MGI Symbol;Acc:MGI:1891420]	-
ENSMUSG00000054452	8056.71	7614.85	7684.91	5840.94	6293.94	4677.9	7785.49	5604.26	0.47	0	0.04	Aes	10	81559488	81566362	+	3334	protein_coding	amino-terminal enhancer of split [Source:MGI Symbol;Acc:MGI:95806]	-
ENSMUSG00000061759	468.42	425.5	444.98	314.95	355.94	297.32	446.3	322.74	0.47	0	0.06	Armt1	10	4432467	4455141	+	8243	protein_coding	acidic residue methyltransferase 1 [Source:MGI Symbol;Acc:MGI:1920669]	-
ENSMUSG00000021127	985.4	995.3	1091.42	676.94	863.85	669.72	1024.04	736.84	0.47	0	0.06	Zfp36l1	12	80107754	80113013	-	2990	protein_coding	zinc finger protein 36, C3H type-like 1 [Source:MGI Symbol;Acc:MGI:107946]	-
ENSMUSG00000022090	1297.38	1082.72	1156.94	718.87	942.84	899.05	1179.01	853.59	0.47	0	0.08	Pdlim2	14	70164218	70177681	-	4486	protein_coding	PDZ and LIM domain 2 [Source:MGI Symbol;Acc:MGI:2384850]	-
ENSMUSG00000068758	490.9	427.61	497.79	323.13	383.94	315.58	472.1	340.88	0.47	0	0.08	Il3ra	14	14346275	14356011	+	2967	protein_coding	interleukin 3 receptor, alpha chain [Source:MGI Symbol;Acc:MGI:96553]	-
ENSMUSG00000024925	584.41	533.99	554.51	464.25	396.93	343.99	557.63	401.72	0.47	0	0.09	Rnaseh2c	19	5601873	5603439	+	1455	protein_coding	ribonuclease H2, subunit C [Source:MGI Symbol;Acc:MGI:1915459]	-
ENSMUSG00000020153	874.81	1001.62	842.03	773.07	605.9	586.51	906.16	655.16	0.47	0	0.1	Ndufs7	10	80249121	80256794	+	1718	protein_coding	NADH:ubiquinone oxidoreductase core subunit S7 [Source:MGI Symbol;Acc:MGI:1922656]	-
ENSMUSG00000026811	1541.93	1524.02	1573.56	876.35	1281.78	1191.29	1546.5	1116.47	0.47	0.01	0.11	St6galnac6	2	32599709	32620806	+	4815	protein_coding	ST6 (alpha-N-acetyl-neuraminyl-2,3-beta-galactosyl-1,3)-N-acetylgalactosaminide alpha-2,6-sialyltransferase 6 [Source:MGI Symbol;Acc:MGI:1355316]	-
ENSMUSG00000106037	398.3	299.12	305.13	223.94	250.96	248.61	334.18	241.17	0.47	0.01	0.17	Gm4332	3	119709516	119709861	+	346	processed_pseudogene	predicted gene 4332 [Source:MGI Symbol;Acc:MGI:3782515]	-
ENSMUSG00000026833	1997.77	1461.88	2017.56	1120.74	1585.73	1237.97	1825.74	1314.81	0.47	0.02	0.19	Olfm1	2	28192992	28230736	+	3553	protein_coding	olfactomedin 1 [Source:MGI Symbol;Acc:MGI:1860437]	-
ENSMUSG00000037938	162.73	170.62	156.48	119.64	124.98	109.59	163.28	118.07	0.47	0.02	0.2	Chchd5	2	129129700	129134134	+	1727	protein_coding	coiled-coil-helix-coiled-coil-helix domain containing 5 [Source:MGI Symbol;Acc:MGI:1913420]	-
ENSMUSG00000037966	4843.38	6724.87	5017.98	5024.93	3672.38	3280.62	5528.74	3992.64	0.47	0.02	0.24	Ninj1	13	49187485	49196244	+	1570	protein_coding	ninjurin 1 [Source:MGI Symbol;Acc:MGI:1196617]	-
ENSMUSG00000006021	171.73	134.81	160.39	106.35	109.98	121.77	155.64	112.7	0.47	0.03	0.26	Kptn	7	16119895	16127516	+	3341	protein_coding	kaptin [Source:MGI Symbol;Acc:MGI:1890380]	-
ENSMUSG00000078794	591.6	453.94	472.36	269.96	399.93	424.16	505.97	364.68	0.47	0.03	0.28	Dact3	7	16875317	16887462	+	2989	protein_coding	dishevelled-binding antagonist of beta-catenin 3 [Source:MGI Symbol;Acc:MGI:3654828]	-
ENSMUSG00000021390	12731.1	17526.8	16530.7	7950.51	14074.6	11724.2	15596.2	11249.8	0.47	0.04	0.3	Ogn	13	49608046	49624501	+	2566	protein_coding	osteoglycin [Source:MGI Symbol;Acc:MGI:109278]	-
ENSMUSG00000021773	99.8	110.59	100.73	83.85	64.99	75.09	103.71	74.64	0.47	0.05	0.34	Comtd1	14	21845855	21848977	-	2470	protein_coding	catechol-O-methyltransferase domain containing 1 [Source:MGI Symbol;Acc:MGI:1916406]	-
ENSMUSG00000016252	1174.21	1158.55	1289.95	854.87	888.85	848.31	1207.57	864.01	0.48	2.36620077020029e-05	0	Atp5e	2	174461072	174464105	-	1756	protein_coding	ATP synthase, H+ transporting, mitochondrial F1 complex, epsilon subunit [Source:MGI Symbol;Acc:MGI:1855697]	-
ENSMUSG00000024608	7068.62	7641.18	7638.94	6217.25	5240.12	4591.65	7449.58	5349.67	0.48	0	0.04	Rps14	18	60774510	60778546	+	1384	protein_coding	ribosomal protein S14 [Source:MGI Symbol;Acc:MGI:98107]	-
ENSMUSG00000046034	1302.78	1075.35	1285.06	927.47	925.84	772.21	1221.06	875.18	0.48	0	0.05	Otulin	15	27542635	27630693	-	1693	protein_coding	OTU deubiquitinase with linear linkage specificity [Source:MGI Symbol;Acc:MGI:3577015]	-
ENSMUSG00000072940	354.24	307.54	351.09	242.35	226.96	258.76	337.63	242.69	0.48	0	0.08	Gm10443	6	86334031	86334240	+	210	processed_pseudogene	predicted pseudogene 10443 [Source:MGI Symbol;Acc:MGI:3704272]	-
ENSMUSG00000067288	1713.66	1627.24	1664.51	1341.62	1298.78	954.86	1668.47	1198.42	0.48	0	0.08	Rps28	17	33819027	33824562	-	1464	protein_coding	ribosomal protein S28 [Source:MGI Symbol;Acc:MGI:1859516]	-
ENSMUSG00000062488	407.29	365.47	487.03	299.61	299.95	305.43	419.93	301.67	0.48	0	0.1	Ifit3b	19	34607970	34613401	+	2000	protein_coding	interferon-induced protein with tetratricopeptide repeats 3B [Source:MGI Symbol;Acc:MGI:3698419]	-
ENSMUSG00000041571	1105.88	871.02	949.61	695.35	808.86	595.65	975.5	699.95	0.48	0.01	0.11	Selenow	7	15917208	15922402	-	736	protein_coding	selenoprotein W [Source:MGI Symbol;Acc:MGI:1100878]	-
ENSMUSG00000115584	273.32	267.52	246.45	171.79	213.96	178.59	262.43	188.12	0.48	0.01	0.13	Gm5854	14	101981991	101982763	-	773	processed_pseudogene	predicted gene 5854 [Source:MGI Symbol;Acc:MGI:3645469]	-
ENSMUSG00000071654	342.55	371.79	301.22	274.05	241.96	214.11	338.52	243.37	0.48	0.01	0.14	Uqcc3	19	8880016	8880933	-	829	protein_coding	ubiquinol-cytochrome c reductase complex assembly factor 3 [Source:MGI Symbol;Acc:MGI:2147553]	-
ENSMUSG00000081895	2818.64	2153.86	2364.74	1820.18	1349.77	2081.21	2445.74	1750.39	0.48	0.01	0.18	Rpl17-ps10	7	72648757	72649311	-	555	processed_pseudogene	ribosomal protein L17, pseudogene 10 [Source:MGI Symbol;Acc:MGI:3642871]	-
ENSMUSG00000063556	166.33	180.1	210.26	147.25	135.98	116.69	185.57	133.31	0.48	0.02	0.23	Gm10132	14	77251847	77252314	-	468	processed_pseudogene	predicted gene 10132 [Source:MGI Symbol;Acc:MGI:3704449]	-
ENSMUSG00000030652	161.84	175.89	153.54	136	111.98	104.52	163.76	117.5	0.48	0.02	0.24	Coq7	7	118509659	118533356	-	6434	protein_coding	demethyl-Q 7 [Source:MGI Symbol;Acc:MGI:107207]	-
ENSMUSG00000037349	127.67	153.77	143.76	102.26	94.98	107.56	141.73	101.6	0.48	0.02	0.24	Nudt22	19	6993018	6996117	-	1195	protein_coding	nudix (nucleoside diphosphate linked moiety X)-type motif 22 [Source:MGI Symbol;Acc:MGI:1915573]	-
ENSMUSG00000028859	404.59	410.76	578.96	384.49	245.96	372.41	464.77	334.28	0.48	0.05	0.33	Csf3r	4	126024550	126044440	+	3609	protein_coding	colony stimulating factor 3 receptor (granulocyte) [Source:MGI Symbol;Acc:MGI:1339755]	-
ENSMUSG00000015745	3111.74	2824.76	3034.65	2298.75	2146.64	1933.06	2990.38	2126.15	0.49	3.73731432685614e-05	0	Plekho1	3	95988429	95996001	-	2172	protein_coding	pleckstrin homology domain containing, family O member 1 [Source:MGI Symbol;Acc:MGI:1914470]	-
ENSMUSG00000022452	1501.47	1624.08	1438.6	1119.72	1159.8	971.1	1521.38	1083.54	0.49	0	0.01	Smdt1	15	82338959	82349091	+	1479	protein_coding	single-pass membrane protein with aspartate rich tail 1 [Source:MGI Symbol;Acc:MGI:1916279]	-
ENSMUSG00000041697	3297.85	3279.76	3251.76	2647.44	2320.61	2041.63	3276.46	2336.56	0.49	0	0.02	Cox6a1	5	115345642	115348981	-	702	protein_coding	cytochrome c oxidase subunit 6A1 [Source:MGI Symbol;Acc:MGI:103099]	-
ENSMUSG00000048163	2641.52	2676.26	2422.44	2073.78	1868.69	1578.92	2580.07	1840.46	0.49	0	0.03	Selplg	5	113818536	113832644	-	4272	protein_coding	selectin, platelet (p-selectin) ligand [Source:MGI Symbol;Acc:MGI:106689]	-
ENSMUSG00000024679	4927.89	5671.64	5317.24	4337.76	3873.35	3145.66	5305.59	3785.59	0.49	0	0.05	Ms4a6d	19	11586604	11604849	-	1735	protein_coding	membrane-spanning 4-domains, subfamily A, member 6D [Source:MGI Symbol;Acc:MGI:1916024]	-
ENSMUSG00000030793	420.77	507.66	513.44	365.06	328.94	330.8	480.62	341.6	0.49	0	0.06	Pycard	7	127989708	127993867	-	3800	protein_coding	PYD and CARD domain containing [Source:MGI Symbol;Acc:MGI:1931465]	-
ENSMUSG00000063236	391.1	351.78	370.65	266.89	286.95	237.45	371.18	263.76	0.49	0	0.06	1110038F14Rik	15	76948506	76950979	+	1916	protein_coding	RIKEN cDNA 1110038F14 gene [Source:MGI Symbol;Acc:MGI:2152337]	-
ENSMUSG00000031146	2839.31	2520.38	2714.85	1832.45	2282.62	1617.48	2691.52	1910.85	0.49	0	0.06	Plp2	X	7667941	7671390	-	1334	protein_coding	proteolipid protein 2 [Source:MGI Symbol;Acc:MGI:1298382]	-
ENSMUSG00000036565	2914.84	2411.9	3357.38	1916.3	2301.61	1974.66	2894.7	2064.19	0.49	0	0.08	Ttyh3	5	140620578	140649031	-	5684	protein_coding	tweety family member 3 [Source:MGI Symbol;Acc:MGI:1925589]	-
ENSMUSG00000023707	314.68	327.55	327.62	257.69	229.96	200.92	323.29	229.52	0.49	0	0.08	Ogfod2	5	124112297	124115483	+	2260	protein_coding	2-oxoglutarate and iron-dependent oxygenase domain containing 2 [Source:MGI Symbol;Acc:MGI:1913877]	-
ENSMUSG00000025260	775.01	737.26	801.94	605.36	599.9	441.41	771.4	548.89	0.49	0	0.09	Hsd17b10	X	152001845	152004442	+	1298	protein_coding	hydroxysteroid (17-beta) dehydrogenase 10 [Source:MGI Symbol;Acc:MGI:1333871]	-
ENSMUSG00000071547	1884.49	1863.16	2028.31	1531.82	1540.74	1034.01	1925.32	1368.86	0.49	0.01	0.12	Nt5dc2	14	31131053	31139124	+	2378	protein_coding	5'-nucleotidase domain containing 2 [Source:MGI Symbol;Acc:MGI:1917271]	-
ENSMUSG00000070283	311.98	294.9	268.94	217.81	231.96	174.53	291.94	208.1	0.49	0.01	0.14	Ndufaf3	9	108565537	108567434	-	1815	protein_coding	NADH:ubiquinone oxidoreductase complex assembly factor 3 [Source:MGI Symbol;Acc:MGI:1913956]	-
ENSMUSG00000078580	124.07	146.4	134.96	93.05	107.98	87.27	135.14	96.1	0.49	0.03	0.25	E430018J23Rik	7	127389673	127393629	-	3334	protein_coding	RIKEN cDNA E430018J23 gene [Source:MGI Symbol;Acc:MGI:2141981]	zf-C2H2
ENSMUSG00000031355	339.85	232.76	338.38	187.13	259.96	203.96	303.67	217.02	0.49	0.03	0.29	Arhgap6	X	168795099	169304435	+	12128	protein_coding	Rho GTPase activating protein 6 [Source:MGI Symbol;Acc:MGI:1196332]	-
ENSMUSG00000041939	304.79	227.5	360.87	174.86	236.96	223.24	297.72	211.69	0.49	0.04	0.29	Mvk	5	114444269	114460591	+	2675	protein_coding	mevalonate kinase [Source:MGI Symbol;Acc:MGI:107624]	-
ENSMUSG00000032596	1446.63	1479.79	1716.34	1130.97	1008.83	1132.44	1547.59	1090.74	0.5	0	0.01	Uba7	9	107975505	107984060	+	6692	protein_coding	ubiquitin-like modifier activating enzyme 7 [Source:MGI Symbol;Acc:MGI:1349462]	-
ENSMUSG00000095098	635.65	735.15	565.27	424.37	494.92	450.54	645.36	456.61	0.5	0	0.06	Ccdc85b	19	5456789	5457397	-	609	protein_coding	coiled-coil domain containing 85B [Source:MGI Symbol;Acc:MGI:2147607]	-
ENSMUSG00000038517	992.59	1014.26	1128.58	882.48	707.88	628.12	1045.14	739.49	0.5	0	0.08	Tbkbp1	11	97136171	97151495	-	3975	protein_coding	TBK1 binding protein 1 [Source:MGI Symbol;Acc:MGI:1920424]	-
ENSMUSG00000030122	6510.28	4970.19	6422.35	3505.38	4906.17	4206.05	5967.61	4205.87	0.5	0	0.1	Ptms	6	124913681	124920103	-	1619	protein_coding	parathymosin [Source:MGI Symbol;Acc:MGI:1916452]	-
ENSMUSG00000081051	1297.38	1071.14	1469.89	1065.52	875.85	766.12	1279.47	902.5	0.5	0.01	0.12	Gm15427	1	95498621	95499151	+	531	processed_pseudogene	predicted pseudogene 15427 [Source:MGI Symbol;Acc:MGI:3642341]	-
ENSMUSG00000041453	521.47	427.61	615.14	392.67	376.94	339.93	521.41	369.85	0.5	0.01	0.12	Rpl21	5	146832890	146837032	+	3400	protein_coding	ribosomal protein L21 [Source:MGI Symbol;Acc:MGI:1278340]	-
ENSMUSG00000078377	248.15	213.81	256.23	190.2	149.97	168.44	239.39	169.54	0.5	0.01	0.14	Gm4294	12	12023045	12023658	+	614	processed_pseudogene	predicted gene 4294 [Source:MGI Symbol;Acc:MGI:3782472]	-
ENSMUSG00000060791	375.82	311.76	412.7	291.43	271.95	216.14	366.76	259.84	0.5	0.01	0.16	Gmfg	7	28437447	28448233	+	2817	protein_coding	glia maturation factor, gamma [Source:MGI Symbol;Acc:MGI:1927135]	-
ENSMUSG00000016637	295.8	287.53	216.13	199.4	198.97	165.4	266.49	187.92	0.5	0.01	0.18	Ift27	15	78159463	78174107	-	2864	protein_coding	intraflagellar transport 27 [Source:MGI Symbol;Acc:MGI:1914292]	-
ENSMUSG00000003812	1508.67	1318.64	1569.65	1354.91	894.85	853.39	1465.65	1034.38	0.5	0.01	0.18	Dnase2a	8	84908560	84922915	+	5389	protein_coding	deoxyribonuclease II alpha [Source:MGI Symbol;Acc:MGI:1329019]	-
ENSMUSG00000045382	2646.01	1628.29	2275.74	1674.98	1693.72	1270.44	2183.35	1546.38	0.5	0.02	0.21	Cxcr4	1	128588199	128592293	-	1808	protein_coding	chemokine (C-X-C motif) receptor 4 [Source:MGI Symbol;Acc:MGI:109563]	-
ENSMUSG00000031371	397.4	270.68	339.36	181	267.95	264.84	335.81	237.93	0.5	0.03	0.28	Haus7	X	73437315	73459044	-	1438	protein_coding	HAUS augmin-like complex, subunit 7 [Source:MGI Symbol;Acc:MGI:1920988]	-
ENSMUSG00000001313	255.34	317.02	216.13	198.38	212.96	145.11	262.83	185.48	0.5	0.03	0.28	Rnd2	11	101464999	101471853	+	1990	protein_coding	Rho family GTPase 2 [Source:MGI Symbol;Acc:MGI:1338755]	-
ENSMUSG00000018930	533.16	551.89	551.58	321.09	538.91	293.26	545.54	384.42	0.5	0.04	0.31	Ccl4	11	83662584	83664683	+	660	protein_coding	chemokine (C-C motif) ligand 4 [Source:MGI Symbol;Acc:MGI:98261]	-
ENSMUSG00000031880	140.26	152.72	159.41	77.72	126.98	115.68	150.8	106.79	0.5	0.05	0.34	Rrad	8	104628070	104631327	-	1577	protein_coding	Ras-related associated with diabetes [Source:MGI Symbol;Acc:MGI:1930943]	-
ENSMUSG00000000386	267.03	264.36	396.08	259.73	166.97	230.34	309.16	219.02	0.5	0.05	0.34	Mx1	16	97447035	97462907	-	3785	protein_coding	MX dynamin-like GTPase 1 [Source:MGI Symbol;Acc:MGI:97243]	-
ENSMUSG00000031490	1575.2	1498.75	1429.8	989.85	1093.82	1077.64	1501.25	1053.77	0.51	7.23520279733379e-06	0	Eif4ebp1	8	27260329	27276674	+	2196	protein_coding	eukaryotic translation initiation factor 4E binding protein 1 [Source:MGI Symbol;Acc:MGI:103267]	-
ENSMUSG00000030246	784	729.89	761.84	480.61	556.91	563.17	758.58	533.56	0.51	0	0.01	Ldhb	6	142490249	142507957	-	1570	protein_coding	lactate dehydrogenase B [Source:MGI Symbol;Acc:MGI:96763]	-
ENSMUSG00000008318	270.63	265.41	271.88	168.72	208.96	187.72	269.31	188.47	0.51	0	0.07	Relt	7	100845847	100863446	-	3280	protein_coding	RELT tumor necrosis factor receptor [Source:MGI Symbol;Acc:MGI:2443373]	-
ENSMUSG00000026814	3096.45	2227.58	2834.16	1569.65	2126.64	2028.44	2719.4	1908.25	0.51	0.01	0.11	Eng	2	32646595	32682669	+	4048	protein_coding	endoglin [Source:MGI Symbol;Acc:MGI:95392]	-
ENSMUSG00000037703	363.23	368.63	342.29	219.85	306.95	226.28	358.05	251.03	0.51	0.01	0.12	Lzts3	2	130632839	130642803	-	4252	protein_coding	leucine zipper, putative tumor suppressor family member 3 [Source:MGI Symbol;Acc:MGI:2656976]	-
ENSMUSG00000023007	365.03	305.44	367.72	186.11	260.96	282.09	346.06	243.05	0.51	0.02	0.19	Prpf40b	15	99295087	99317018	+	4952	protein_coding	pre-mRNA processing factor 40B [Source:MGI Symbol;Acc:MGI:1925583]	-
ENSMUSG00000072694	203.19	228.55	169.19	162.59	139.98	118.72	200.31	140.43	0.51	0.02	0.23	1500011B03Rik	5	114808196	114813976	-	1746	protein_coding	RIKEN cDNA 1500011B03 gene [Source:MGI Symbol;Acc:MGI:1913486]	-
ENSMUSG00000030748	2623.53	2685.74	3043.45	2010.38	1931.68	1865.07	2784.24	1935.71	0.52	5.23266605894556e-06	0	Il4ra	7	125552120	125579474	+	6002	protein_coding	interleukin 4 receptor, alpha [Source:MGI Symbol;Acc:MGI:105367]	-
ENSMUSG00000056116	2269.29	2307.63	2283.57	1700.54	1671.72	1405.4	2286.83	1592.55	0.52	2.12041644695213e-05	0	H2-T22	17	36037128	36042747	-	3414	protein_coding	histocompatibility 2, T region locus 22 [Source:MGI Symbol;Acc:MGI:95956]	-
ENSMUSG00000026437	4661.76	3865.35	4018.49	2692.44	3278.45	2783.4	4181.87	2918.1	0.52	0	0.01	Cdk18	1	132112237	132139684	-	4764	protein_coding	cyclin-dependent kinase 18 [Source:MGI Symbol;Acc:MGI:97518]	-
ENSMUSG00000008036	2688.27	2811.07	2753.97	2150.47	2016.66	1573.84	2751.1	1913.66	0.52	0	0.02	Ap2s1	7	16738410	16749294	+	1472	protein_coding	adaptor-related protein complex 2, sigma 1 subunit [Source:MGI Symbol;Acc:MGI:2141861]	-
ENSMUSG00000013707	1150.83	1291.26	1256.69	995.99	843.86	744.81	1232.93	861.55	0.52	0	0.03	Tnfaip8l2	3	95139521	95142360	-	1122	protein_coding	tumor necrosis factor, alpha-induced protein 8-like 2 [Source:MGI Symbol;Acc:MGI:1917019]	-
ENSMUSG00000073411	54366.9	62420.7	53989	48321.7	34397.2	36426.7	56925.5	39715.2	0.52	0	0.05	H2-D1	17	35262730	35267499	+	2579	protein_coding	histocompatibility 2, D region locus 1 [Source:MGI Symbol;Acc:MGI:95896]	-
ENSMUSG00000039208	3421.92	3676.83	2765.71	2420.43	2540.57	1899.57	3288.15	2286.86	0.52	0	0.07	Metrnl	11	121701544	121716306	+	1586	protein_coding	meteorin, glial cell differentiation regulator-like [Source:MGI Symbol;Acc:MGI:2384806]	-
ENSMUSG00000028603	4323.71	4094.96	5855.12	2990.01	4002.33	2931.55	4757.93	3307.96	0.52	0.01	0.13	Scp2	4	108043839	108144998	-	3478	protein_coding	sterol carrier protein 2, liver [Source:MGI Symbol;Acc:MGI:98254]	-
ENSMUSG00000027952	317.38	275.95	358.92	237.24	243.96	181.64	317.41	220.94	0.52	0.01	0.14	Pmvk	3	89454541	89469013	+	1713	protein_coding	phosphomevalonate kinase [Source:MGI Symbol;Acc:MGI:1915853]	-
ENSMUSG00000025357	424.37	349.67	497.79	248.49	334.94	304.42	423.94	295.95	0.52	0.01	0.16	Dgka	10	128720134	128744855	-	4762	protein_coding	diacylglycerol kinase, alpha [Source:MGI Symbol;Acc:MGI:102952]	-
ENSMUSG00000031765	503.49	618.25	555.49	434.59	456.92	273.98	559.07	388.5	0.52	0.02	0.21	Mt1	8	94179082	94180327	+	1246	protein_coding	metallothionein 1 [Source:MGI Symbol;Acc:MGI:97171]	-
[truncated: 493 more rows]
